# Supplementary material for: 2-[(E)-4-(Dimethyl­amino)­styr­yl]-1-methyl­pyridinium 4-chloro­benzene­sulfonate monohydrate
Source: Acta Crystallogr Sect E Struct Rep Online. 2010 Oct 31;66(Pt 11):o2992–3. doi: 10.1107/S1600536810043230 (PMC3009047; doi:10.1107/S1600536810043230)
Supplement: Supplementary file 2 [file e-66-o2992-Isup2.hkl]

# 
# h,k,l, Fc-squared, Fo-squared, sigma(Fo-squared) and status flag 
# 
data_I
_shelx_title ' k16cm in P-1 (100K)' 
_shelx_refln_list_code          4 
_shelx_F_calc_maximum      174.26 
_exptl_crystal_F_000       472.00 
_reflns_d_resolution_high  0.7117 
 
loop_ 
 _symmetry_equiv_pos_as_xyz 
 'x, y, z' 
 '-x, -y, -z' 
 
_cell_length_a     6.3895 
_cell_length_b     9.8739 
_cell_length_c    17.0074 
_cell_angle_alpha  95.721 
_cell_angle_beta   90.500 
_cell_angle_gamma  91.260 
 
_shelx_F_squared_multiplier     1.000 
 
loop_ 
 _refln_index_h 
 _refln_index_k 
 _refln_index_l 
 _refln_F_squared_calc 
 _refln_F_squared_meas 
 _refln_F_squared_sigma 
 _refln_observed_status 
   1   0   0      468.82      531.59     81.31 o 
   2   0   0        8.14       11.43      3.12 o 
   3   0   0       40.04       31.72      5.09 o 
   4   0   0      190.35      246.18     10.38 o 
   5   0   0      127.64      131.37      9.80 o 
   6   0   0       21.03       18.03      4.76 o 
   7   0   0        0.04        3.14      5.25 o 
   8   0   0      405.27      422.76     18.80 o 
  -8   1   0      145.13      147.64     13.09 o 
  -7   1   0      296.04      317.98     20.33 o 
  -6   1   0      249.45      247.59     12.47 o 
  -5   1   0       44.09       49.71      6.95 o 
  -4   1   0      282.58      267.05     10.00 o 
  -3   1   0        4.51        0.28      2.53 o 
  -2   1   0     1148.76     1028.39     44.96 o 
  -1   1   0     4403.56     4036.43     42.13 o 
   0   1   0        9.02       -0.66      0.66 o 
   1   1   0     1988.21     1998.03     20.85 o 
   2   1   0        0.45       12.12      3.81 o 
   3   1   0      104.60      133.91      5.92 o 
   4   1   0      519.06      546.74     11.54 o 
   5   1   0      113.34      120.88      7.64 o 
   6   1   0       83.46       77.41      7.22 o 
   7   1   0      321.25      326.94     13.53 o 
   8   1   0      100.91      117.95     11.61 o 
  -8   2   0       54.22       58.09     10.81 o 
  -7   2   0      432.67      408.19     25.24 o 
  -6   2   0       60.01       50.60     11.49 o 
  -5   2   0        4.42       -0.23      5.14 o 
  -4   2   0       11.23       -3.70      3.70 o 
  -3   2   0      274.82      300.30      8.89 o 
  -2   2   0      320.30      286.38     10.45 o 
  -1   2   0     1363.83     1220.26     18.35 o 
   0   2   0     1116.15     1899.66     96.13 o 
   1   2   0     2454.95     2167.82     29.58 o 
   2   2   0      590.71      616.58     10.77 o 
   3   2   0      306.93      274.01      7.98 o 
   4   2   0        4.06        6.11      3.22 o 
   5   2   0        1.82       -3.76      3.76 o 
   6   2   0      210.27      226.99     11.26 o 
   7   2   0       28.24       39.26      7.25 o 
   8   2   0       21.64       29.26      9.65 o 
  -8   3   0        6.50       -5.53     10.30 o 
  -7   3   0        0.69       -1.19      8.08 o 
  -6   3   0      571.69      584.08     23.45 o 
  -5   3   0      513.42      515.92     16.65 o 
  -4   3   0      320.37      326.97     12.13 o 
  -3   3   0      550.13      611.88     14.18 o 
  -2   3   0      434.73      444.76     11.52 o 
  -1   3   0     4897.00     4747.00     52.68 o 
   0   3   0     1766.24     2041.17     24.94 o 
   1   3   0     2781.92     2878.90     39.00 o 
   2   3   0      819.34      851.52     15.49 o 
   3   3   0      925.12      857.59     13.29 o 
   4   3   0      580.94      553.64     11.25 o 
   5   3   0      320.93      325.76     11.44 o 
   6   3   0      221.64      234.72     15.70 o 
   7   3   0      368.53      374.12     18.74 o 
   8   3   0       28.31       31.62     10.32 o 
  -8   4   0       85.92       76.76     15.00 o 
  -7   4   0       21.12       41.93     15.16 o 
  -6   4   0      150.55      181.27     33.15 o 
  -5   4   0      240.59      238.98     16.23 o 
  -4   4   0      923.89      868.85     19.26 o 
  -3   4   0     1933.57     2050.94     39.01 o 
  -2   4   0       38.99       42.08      5.82 o 
  -1   4   0     4693.14     4549.90     52.13 o 
   0   4   0       91.33      130.48      6.19 o 
   1   4   0        1.19       12.89      4.93 o 
   2   4   0      134.12      181.99      9.62 o 
   3   4   0      376.61      348.33      9.06 o 
   4   4   0     1758.70     1715.79     28.47 o 
   5   4   0      102.26       96.65      8.12 o 
   6   4   0      105.06      101.61     11.96 o 
   7   4   0      136.97      150.84     14.63 o 
   8   4   0       12.53       28.03     12.38 o 
  -8   5   0       47.27       55.98     14.72 o 
  -7   5   0       61.88       33.64     13.55 o 
  -6   5   0      470.23      465.57     26.20 o 
  -5   5   0      183.16      191.39     16.41 o 
  -4   5   0      121.90      130.00     10.43 o 
  -3   5   0       59.65       39.88      6.14 o 
  -2   5   0      235.15      283.58     10.18 o 
  -1   5   0     1476.00     1509.02     20.07 o 
   0   5   0      962.89     1025.39     17.13 o 
   1   5   0      209.89      247.07     10.88 o 
   2   5   0      343.32      295.98     12.74 o 
   3   5   0      142.41      151.80     11.50 o 
   4   5   0     1154.04     1174.10     27.75 o 
   5   5   0      231.87      275.12     17.16 o 
   6   5   0        1.58       -1.40      8.50 o 
   7   5   0        0.03       -0.24     10.23 o 
   8   5   0       92.93       74.17     16.54 o 
  -8   6   0       20.96       15.64     11.95 o 
  -7   6   0       23.07       26.52     12.06 o 
  -6   6   0       38.05       34.79     10.98 o 
  -5   6   0       88.37       66.43     15.58 o 
  -4   6   0       26.79       22.21      6.92 o 
  -3   6   0     1659.21     1696.36     28.49 o 
  -2   6   0      796.92      757.46     17.04 o 
  -1   6   0       32.45       21.32      4.15 o 
   0   6   0       67.55      105.26      8.95 o 
   1   6   0        0.63       13.15      5.58 o 
   2   6   0      422.34      395.36     14.79 o 
   3   6   0      219.83      239.76     16.35 o 
   4   6   0     1034.40      921.02     25.28 o 
   5   6   0      189.84      165.64     14.37 o 
   6   6   0       55.51       68.10     13.22 o 
   7   6   0        6.20       16.22     11.86 o 
  -7   7   0       91.25       69.52     14.85 o 
  -6   7   0      264.77      226.25     20.90 o 
  -5   7   0      197.88      201.27     18.48 o 
  -4   7   0       36.54       30.74      7.92 o 
  -3   7   0        3.24       -3.28      5.89 o 
  -2   7   0       12.51        0.78      4.90 o 
  -1   7   0       33.41       42.21      5.22 o 
   0   7   0      276.79      277.83     13.31 o 
   1   7   0       16.07       18.51      5.48 o 
   2   7   0      549.88      525.01     18.08 o 
   3   7   0      415.00      395.03     16.85 o 
   4   7   0      244.57      229.13     19.91 o 
   5   7   0        0.64        1.27      8.96 o 
   6   7   0        4.12       -7.44     16.66 o 
   7   7   0      217.48      213.08     28.18 o 
  -7   8   0        7.51       21.67     12.54 o 
  -6   8   0        0.73       -5.14     10.97 o 
  -5   8   0       43.12       30.08     10.87 o 
  -4   8   0      190.75      188.17     15.08 o 
  -3   8   0      159.20      155.27     13.39 o 
  -2   8   0     2600.27     2575.51     39.47 o 
  -1   8   0     1458.31     1508.69     27.28 o 
   0   8   0      466.63      497.90     17.34 o 
   1   8   0      322.86      327.56     19.75 o 
   2   8   0       18.45       24.88      7.11 o 
   3   8   0      288.56      284.15     17.26 o 
   4   8   0      133.58      147.99     13.93 o 
   5   8   0      321.30      335.71     21.07 o 
   6   8   0        9.76       17.67      9.91 o 
   7   8   0        0.42       27.44     16.92 o 
  -6   9   0       47.57       34.26     13.77 o 
  -5   9   0       27.63       30.22     12.07 o 
  -4   9   0      461.90      484.79     22.77 o 
  -3   9   0       54.34       51.62     10.45 o 
  -2   9   0     1108.93     1042.13     27.75 o 
  -1   9   0        0.42       18.90      7.08 o 
   0   9   0       51.51       41.93     21.33 o 
   1   9   0      368.45      377.36     16.77 o 
   2   9   0      163.55      168.66     14.31 o 
   3   9   0       62.46       58.95     10.53 o 
   4   9   0      515.98      480.65     21.35 o 
   5   9   0       63.22       74.14     12.38 o 
   6   9   0       51.14       67.13     14.91 o 
  -6  10   0       27.45       45.09     20.05 o 
  -5  10   0       22.18       11.22     11.18 o 
  -4  10   0       66.12       86.55     12.18 o 
  -3  10   0       30.09       28.11      8.88 o 
  -2  10   0      246.79      268.04     17.53 o 
  -1  10   0       15.68       14.60      9.15 o 
   0  10   0        3.94       10.54      8.01 o 
   1  10   0       34.54       43.00      9.74 o 
   2  10   0      135.34      129.62     13.30 o 
   3  10   0       39.99       31.25      9.30 o 
   4  10   0        7.57       11.68      8.88 o 
   5  10   0        5.67        2.98     10.58 o 
   6  10   0      267.12      248.66     57.18 o 
  -5  11   0        0.57       15.39     11.99 o 
  -4  11   0       34.38       24.09     10.35 o 
  -3  11   0       18.59       25.98      9.12 o 
  -2  11   0       82.01       83.48     27.86 o 
  -1  11   0      173.37      190.60     22.35 o 
   0  11   0       19.14       37.25     22.62 o 
   1  11   0       33.60       46.35     11.34 o 
   2  11   0      150.46      152.96     14.64 o 
   3  11   0       20.14       23.24     10.40 o 
   4  11   0       43.46       34.64     14.16 o 
   5  11   0       11.72       31.37     12.70 o 
  -4  12   0       50.05       36.41     13.81 o 
  -3  12   0        2.57        1.42     13.96 o 
  -2  12   0       55.60       60.00     15.29 o 
  -1  12   0       45.31       46.87     13.56 o 
   0  12   0       17.09       30.76     13.61 o 
   1  12   0       12.40        3.01     35.12 o 
   2  12   0        6.62       24.13     20.70 o 
   3  12   0       33.81       25.80     12.77 o 
   4  12   0      126.81      147.05     23.25 o 
  -3  13   0       44.00       45.79     34.83 o 
  -2  13   0       16.82       31.17     33.44 o 
  -1  13   0        0.56       29.64     24.69 o 
   0  13   0       54.48       56.74     18.04 o 
   1  13   0       84.31       88.93     30.08 o 
   2  13   0       24.20       45.68     30.58 o 
  -2 -13   1        5.90       32.22     14.51 o 
  -1 -13   1        5.19       22.89     15.31 o 
   0 -13   1       25.29       67.52     33.73 o 
   1 -13   1       88.39       96.22     19.17 o 
   2 -13   1       25.30       27.39     28.36 o 
   3 -13   1      377.76      275.39     39.41 o 
  -4 -12   1      157.10      144.81     30.20 o 
  -3 -12   1       47.67       52.47     12.46 o 
  -2 -12   1      109.72      124.34     17.19 o 
  -1 -12   1       47.86       34.16     12.05 o 
   0 -12   1        0.20       15.71     12.85 o 
   1 -12   1       44.24       87.55     17.08 o 
   2 -12   1       17.44       45.07     15.23 o 
   3 -12   1      140.37      159.59     18.08 o 
   4 -12   1      324.04      297.31     32.70 o 
  -5 -11   1        7.21       13.96     10.19 o 
  -4 -11   1      258.44      255.85     19.78 o 
  -3 -11   1       16.87       30.48      9.93 o 
  -2 -11   1       24.86       21.33      9.02 o 
  -1 -11   1        0.21       15.11     12.47 o 
   0 -11   1       23.78       18.50      9.59 o 
   1 -11   1       24.43       42.72     12.31 o 
   2 -11   1        5.57        5.32      8.89 o 
   3 -11   1        4.00       12.44      7.87 o 
   4 -11   1      210.13      249.86     22.13 o 
   5 -11   1        0.83       -1.58     11.63 o 
  -6 -10   1       42.48       78.57     16.79 o 
  -5 -10   1        1.55        2.86      8.61 o 
  -4 -10   1        2.11       -0.08      7.99 o 
  -3 -10   1      232.25      217.00     17.06 o 
  -2 -10   1       67.94       59.21     12.88 o 
  -1 -10   1        8.05        4.62      7.22 o 
   0 -10   1       82.57       69.76     13.85 o 
   1 -10   1        6.84        5.89     16.50 o 
   2 -10   1     1770.65     1797.38     38.66 o 
   3 -10   1        2.93        4.81      8.58 o 
   4 -10   1        2.73        2.68      8.00 o 
   5 -10   1        0.43        6.33     10.99 o 
   6 -10   1        6.78       -2.02     11.38 o 
  -6  -9   1      179.69      181.02     20.52 o 
  -5  -9   1        0.20        2.74      7.30 o 
  -4  -9   1        0.79       10.91      7.97 o 
  -3  -9   1      319.60      312.47     19.12 o 
  -2  -9   1       69.68       83.02     11.04 o 
  -1  -9   1       45.56       39.60      9.40 o 
   0  -9   1      119.36      136.07     11.57 o 
   1  -9   1       19.24       14.87      9.30 o 
   2  -9   1        1.74       10.02      7.11 o 
   3  -9   1       74.53       77.11     10.89 o 
   4  -9   1       78.01       63.57     14.20 o 
   5  -9   1       38.52       28.27     10.68 o 
   6  -9   1        2.32        0.41     11.01 o 
  -7  -8   1        0.25       -2.35     15.50 o 
  -6  -8   1        6.06        8.68     10.98 o 
  -5  -8   1      113.99      129.16     14.76 o 
  -4  -8   1       24.79       36.30      8.88 o 
  -3  -8   1       11.85       -0.16      5.76 o 
  -2  -8   1      100.86       93.96     10.77 o 
  -1  -8   1        6.50       13.01      7.43 o 
   0  -8   1      345.03      349.11     13.55 o 
   1  -8   1       61.23       54.18      7.65 o 
   2  -8   1      330.74      344.95     14.51 o 
   3  -8   1      110.93       82.78     10.33 o 
   4  -8   1        0.10       -1.86      8.38 o 
   5  -8   1      123.47      101.77     21.29 o 
   6  -8   1        0.57        4.55      9.96 o 
   7  -8   1       92.43       99.44     17.26 o 
  -7  -7   1        8.73      -17.30     27.48 o 
  -6  -7   1        0.52       -4.40      9.38 o 
  -5  -7   1       23.62        9.72      8.91 o 
  -4  -7   1       43.00       53.28      9.41 o 
  -3  -7   1       20.60       29.36      8.43 o 
  -2  -7   1        0.28       -1.38      6.29 o 
  -1  -7   1        0.24        4.16      5.32 o 
   0  -7   1      123.38      104.01      8.00 o 
   1  -7   1      429.84      429.72     11.47 o 
   2  -7   1      170.95      175.80     10.58 o 
   3  -7   1       89.47       76.75      8.22 o 
   4  -7   1       91.13       97.80     16.27 o 
   5  -7   1      159.83      150.60     16.68 o 
   6  -7   1        0.26      -10.00     10.00 o 
   7  -7   1       14.55       12.58     10.92 o 
  -7  -6   1      270.94      298.35     71.39 o 
  -6  -6   1        0.25       12.32      7.81 o 
  -5  -6   1      152.52      139.22     13.60 o 
  -4  -6   1     1035.55     1002.13     26.25 o 
  -3  -6   1       85.65       92.55     11.26 o 
  -2  -6   1      148.91      158.03     11.00 o 
  -1  -6   1      342.88      379.97     11.27 o 
   0  -6   1       41.16       43.97      4.58 o 
   1  -6   1     3479.56     3384.57     38.81 o 
   2  -6   1      256.61      265.67      9.21 o 
   3  -6   1       15.53       18.89      5.67 o 
   4  -6   1      115.89      129.42      9.89 o 
   5  -6   1      151.28      128.05     14.89 o 
   6  -6   1      194.95      227.12     19.69 o 
   7  -6   1        0.16       -6.14      8.76 o 
   8  -6   1        9.98        4.24     12.47 o 
  -8  -5   1        1.15       -1.12     12.96 o 
  -7  -5   1      100.22      111.16     16.37 o 
  -6  -5   1       84.65      110.04     12.90 o 
  -5  -5   1      581.19      570.82     24.33 o 
  -4  -5   1      550.51      492.49     17.89 o 
  -3  -5   1      214.86      214.15     13.00 o 
  -2  -5   1       36.38       37.84      6.06 o 
  -1  -5   1      217.02      415.07     13.75 o 
   0  -5   1      165.58      208.54      7.94 o 
   1  -5   1     1475.83     1412.72     19.38 o 
   2  -5   1       33.32       40.40      4.37 o 
   3  -5   1       74.83       94.48      6.58 o 
   4  -5   1       40.79       51.83     15.31 o 
   5  -5   1        3.33       -0.64      8.48 o 
   6  -5   1      885.17      901.40     31.99 o 
   7  -5   1       62.14       61.06     13.09 o 
   8  -5   1       23.47       29.57     12.92 o 
  -8  -4   1       42.81       26.36     13.15 o 
  -7  -4   1       89.75      106.75     15.79 o 
  -6  -4   1      166.24      208.14     15.66 o 
  -5  -4   1       14.11       13.12      7.75 o 
  -4  -4   1      282.37      298.85     11.83 o 
  -3  -4   1      882.19      939.21     18.58 o 
  -2  -4   1     1181.46     1261.97     26.81 o 
  -1  -4   1     2665.78     2743.20     39.00 o 
   0  -4   1      838.43      877.64     12.98 o 
   1  -4   1       62.29       99.50      5.43 o 
   2  -4   1      226.78      216.41      9.89 o 
   3  -4   1       62.40       86.34      6.12 o 
   4  -4   1      165.13      165.00     10.87 o 
   5  -4   1       10.76        2.97      7.02 o 
   6  -4   1      686.66      676.33     35.36 o 
   7  -4   1      265.39      273.04     26.41 o 
   8  -4   1      125.43       82.27     15.88 o 
  -8  -3   1       59.64       52.19     12.51 o 
  -7  -3   1        4.30       13.59      7.56 o 
  -6  -3   1        0.63        3.15      6.16 o 
  -5  -3   1       39.17       36.78      6.33 o 
  -4  -3   1       45.13       50.27      6.43 o 
  -3  -3   1       29.50       46.41      3.79 o 
  -2  -3   1      920.20      891.35     15.83 o 
  -1  -3   1        0.10       26.12      4.06 o 
   0  -3   1     6466.53     5985.67     63.44 o 
   1  -3   1     7333.06     7171.60     85.62 o 
   2  -3   1       24.02       17.78      4.24 o 
   3  -3   1       94.30      110.69     11.69 o 
   4  -3   1        0.34       -2.86      4.66 o 
   5  -3   1        8.14       -0.15      6.13 o 
   6  -3   1     1228.02     1241.13     41.11 o 
   7  -3   1       13.27        9.89      9.76 o 
   8  -3   1      126.25      118.83     17.37 o 
  -8  -2   1       20.86       16.10     11.54 o 
  -7  -2   1       28.87       15.34      6.93 o 
  -6  -2   1      180.84      173.83     12.16 o 
  -5  -2   1      142.70      144.57      8.32 o 
  -4  -2   1       22.99       19.52      3.69 o 
  -3  -2   1       10.92        1.74      2.21 o 
  -2  -2   1       43.21       41.41      3.72 o 
  -1  -2   1      137.35      156.46     14.83 o 
   0  -2   1    16042.64    15551.48    202.98 o 
   1  -2   1     1874.85     1892.35     30.44 o 
   2  -2   1     3198.08     2981.66     38.51 o 
   3  -2   1        5.93        3.25      3.07 o 
   4  -2   1      283.29      290.33     11.43 o 
   5  -2   1      933.59      898.88     26.67 o 
   6  -2   1      182.76      207.28     12.49 o 
   7  -2   1       36.62       28.25     10.90 o 
   8  -2   1       60.52       46.98     15.24 o 
  -8  -1   1      100.59      109.00     16.10 o 
  -7  -1   1        0.13        2.96      5.91 o 
  -6  -1   1        0.08       13.11      4.77 o 
  -5  -1   1       64.63       80.91      6.53 o 
  -4  -1   1      123.76      168.55      7.70 o 
  -3  -1   1       55.93       45.14      5.27 o 
  -2  -1   1     6997.83     6985.88     66.63 o 
  -1  -1   1     4138.64     3941.51     74.09 o 
   0  -1   1      365.67      269.30      6.32 o 
   1  -1   1     1082.14      953.24     23.54 o 
   2  -1   1      892.29      793.91     12.92 o 
   3  -1   1       18.49       12.73      3.70 o 
   4  -1   1        9.49        3.86      4.04 o 
   5  -1   1       10.96        5.47      4.98 o 
   6  -1   1      733.40      743.98     18.05 o 
   7  -1   1      187.17      202.59     11.63 o 
   8  -1   1       13.35        8.10      7.43 o 
  -8   0   1        8.29       26.82     27.13 o 
  -7   0   1      474.54      477.30     14.89 o 
  -6   0   1      347.49      363.39     12.27 o 
  -5   0   1      368.49      362.33     19.97 o 
  -4   0   1      317.32      351.16     12.07 o 
  -3   0   1      273.22      315.09     11.07 o 
  -2   0   1     3790.93     3525.57    170.68 o 
  -1   0   1     3451.19     3903.61     61.72 o 
   0   0   1       41.47       94.70      4.11 o 
   1   0   1       63.78       79.55      3.98 o 
   2   0   1     1183.09     1213.86     17.35 o 
   3   0   1      713.53      789.71     14.93 o 
   4   0   1       25.80       30.47      5.41 o 
   5   0   1        4.75        6.30      4.55 o 
   6   0   1      156.28      153.29     10.16 o 
   7   0   1        1.22        7.15      5.36 o 
   8   0   1      142.97      159.96     11.72 o 
  -8   1   1      123.95      119.98     12.42 o 
  -7   1   1        3.76        7.17      4.80 o 
  -6   1   1      220.77      230.43     11.85 o 
  -5   1   1       57.52       37.42     14.65 o 
  -4   1   1       68.71       63.43      6.73 o 
  -3   1   1      637.02      654.73     12.38 o 
  -2   1   1      205.52      209.43      6.17 o 
  -1   1   1     4545.76     4123.72     36.24 o 
   0   1   1       75.33       68.29      3.45 o 
   1   1   1      335.26      331.29      6.47 o 
   2   1   1      554.21      584.38      8.42 o 
   3   1   1     2532.85     2997.00     34.20 o 
   4   1   1        1.58       10.20      3.46 o 
   5   1   1       27.67       27.64      5.08 o 
   6   1   1       12.87       14.48      4.94 o 
   7   1   1       67.90       73.67      7.81 o 
   8   1   1       15.54       17.45      7.93 o 
  -8   2   1       61.90       65.40     11.67 o 
  -7   2   1        0.73        4.26      7.68 o 
  -6   2   1       83.74       93.12      9.32 o 
  -5   2   1       11.49       12.56      6.98 o 
  -4   2   1        0.77       -3.16      3.75 o 
  -3   2   1      306.06      295.79      8.59 o 
  -2   2   1     1920.24     1825.52     30.15 o 
  -1   2   1     2880.62     2596.78     30.02 o 
   0   2   1     2991.51     2949.44     44.54 o 
   1   2   1     2336.34     2285.73     31.21 o 
   2   2   1      835.01      790.68     10.72 o 
   3   2   1      838.78      969.64     13.52 o 
   4   2   1      510.47      560.18     10.96 o 
   5   2   1      118.57      126.70      8.83 o 
   6   2   1       51.18       55.01      6.86 o 
   7   2   1       24.79       23.89      6.90 o 
   8   2   1        0.44        0.07      6.91 o 
  -8   3   1       20.78       18.71     13.31 o 
  -7   3   1       31.33       20.18      9.91 o 
  -6   3   1     1851.39     1850.50     44.38 o 
  -5   3   1       92.32       88.09      8.43 o 
  -4   3   1       22.78       22.52      4.95 o 
  -3   3   1      299.79      246.30      8.15 o 
  -2   3   1      933.42      998.38     16.33 o 
   1   3   1       82.87       85.51      6.50 o 
   2   3   1     2758.94     2617.07     33.10 o 
   3   3   1     1034.30     1083.38     15.64 o 
   4   3   1      563.78      553.03     12.05 o 
   5   3   1      444.92      420.13     12.99 o 
   6   3   1        4.55        8.38      5.75 o 
   7   3   1        2.43        1.39      6.19 o 
   8   3   1       14.46       21.41      8.68 o 
  -8   4   1        1.05       -1.88     10.69 o 
  -7   4   1       27.83       13.00     10.26 o 
  -6   4   1       89.88       99.32     13.37 o 
  -5   4   1      260.02      245.28     24.78 o 
  -4   4   1       14.94        6.75      5.25 o 
  -3   4   1     3089.18     3185.01     41.49 o 
  -2   4   1      999.31      948.45     16.71 o 
  -1   4   1        9.19       64.72     11.90 o 
   0   4   1       11.03       72.18     11.56 o 
   1   4   1        0.88        1.31      3.20 o 
   2   4   1     1655.94     1584.80     23.47 o 
   3   4   1      376.58      334.95      9.88 o 
   4   4   1     1042.76      993.32     18.03 o 
   5   4   1      495.35      435.76     17.57 o 
   6   4   1      443.92      437.26     22.57 o 
   7   4   1       49.87       43.02      8.42 o 
   8   4   1       42.39       35.41     10.96 o 
  -8   5   1        1.11      -10.08     10.08 o 
  -7   5   1       22.01        9.68     10.88 o 
  -6   5   1       80.93       98.61     13.99 o 
  -5   5   1      462.24      450.63     21.34 o 
  -4   5   1      352.24      345.55     18.16 o 
  -3   5   1       17.59       20.68      5.44 o 
  -2   5   1     1756.29     1780.44     26.75 o 
  -1   5   1      477.93      520.88     10.28 o 
   0   5   1     1059.62     1204.65     19.16 o 
   1   5   1        0.45        1.95      3.54 o 
   2   5   1       76.72       98.76      6.48 o 
   3   5   1       78.00       88.29      9.39 o 
   4   5   1     1306.86     1229.94     28.60 o 
   5   5   1      353.42      359.74     20.97 o 
   6   5   1       63.04       66.31     12.96 o 
   7   5   1      109.24      107.51     13.29 o 
   8   5   1        5.33       10.09      9.39 o 
  -8   6   1        0.14        9.27     11.90 o 
  -7   6   1       15.70       12.76     10.81 o 
  -6   6   1       13.78       13.26      9.52 o 
  -5   6   1       98.49       79.66     17.00 o 
  -4   6   1      270.95      301.75     16.27 o 
  -3   6   1      440.57      421.54     16.59 o 
  -2   6   1        0.57        0.28      4.35 o 
   0   6   1      599.27      611.27     13.87 o 
   1   6   1       51.53       43.06      5.49 o 
   2   6   1       69.57       80.99      6.79 o 
   3   6   1      328.24      319.27     19.69 o 
   4   6   1        1.76       -0.14      9.26 o 
   5   6   1      220.07      229.40     43.75 o 
   6   6   1      155.29      148.97     17.86 o 
   7   6   1       22.35       -1.00     14.01 o 
  -7   7   1      155.53      147.02     19.41 o 
  -6   7   1      235.90      211.33     20.07 o 
  -5   7   1        2.02       -0.65      8.37 o 
  -4   7   1      360.07      387.31     18.23 o 
  -3   7   1        1.78        0.72      5.56 o 
  -2   7   1     1348.19     1325.22     24.64 o 
  -1   7   1        0.80        3.38      4.83 o 
   0   7   1       22.77       23.93      5.11 o 
   1   7   1      914.60      826.35     18.13 o 
   2   7   1      624.27      588.55     18.96 o 
   3   7   1        0.07        8.21      6.65 o 
   4   7   1      193.89      211.32     15.78 o 
   5   7   1       27.71       26.75     11.05 o 
   6   7   1      304.36      309.74     24.66 o 
   7   7   1        5.02       18.81     11.92 o 
  -7   8   1      209.76      200.96     21.91 o 
  -6   8   1       32.41       45.46     12.93 o 
  -5   8   1       68.63       55.05     12.82 o 
  -4   8   1       71.00       50.67     11.83 o 
  -3   8   1      111.04      111.42     11.55 o 
  -2   8   1      490.01      487.31     21.74 o 
  -1   8   1      344.74      402.83     16.60 o 
   0   8   1        8.37       18.22      6.27 o 
   1   8   1      280.64      304.61     15.02 o 
   2   8   1     1748.55     1622.21     34.17 o 
   3   8   1      110.11      103.67     11.49 o 
   4   8   1        1.47       -0.70      7.97 o 
   5   8   1        2.71       15.20     13.67 o 
   6   8   1      201.52      239.72     28.74 o 
   7   8   1       33.83       39.04     17.14 o 
  -6   9   1      197.71      180.96     26.49 o 
  -5   9   1       73.22       68.54     26.76 o 
  -4   9   1       68.79       46.77     14.34 o 
  -3   9   1       92.76      107.89     12.16 o 
  -2   9   1       12.34       14.66      7.84 o 
  -1   9   1       86.00       89.72     15.48 o 
   0   9   1       71.47      100.35     14.28 o 
   1   9   1      488.77      442.08     22.56 o 
   2   9   1       35.33       52.79      9.50 o 
   3   9   1      136.54      166.62     18.69 o 
   4   9   1      184.19      201.98     16.57 o 
   5   9   1       34.19       71.20     14.32 o 
   6   9   1       17.48       35.80     16.30 o 
  -6  10   1        3.41        4.61     12.67 o 
  -5  10   1      280.95      289.77     24.63 o 
  -4  10   1       62.62       89.22     12.45 o 
  -3  10   1      183.67      187.88     15.68 o 
  -2  10   1      159.43      165.89     16.99 o 
  -1  10   1       40.71       51.61     11.53 o 
   0  10   1      158.61      172.37     16.05 o 
   1  10   1      112.45      123.64     15.91 o 
   2  10   1       32.01       27.56     12.46 o 
   3  10   1       71.24       75.34     11.31 o 
   4  10   1      362.23      421.57     30.53 o 
   5  10   1       13.69       28.34     12.09 o 
  -5  11   1        1.04       -9.17     13.76 o 
  -4  11   1        5.14        2.59      8.53 o 
  -3  11   1      129.17      142.44     23.32 o 
  -2  11   1       58.01       73.62     13.73 o 
  -1  11   1        1.99       39.77     12.91 o 
   0  11   1       49.47       52.99     14.00 o 
   1  11   1      112.02      101.07     14.37 o 
   2  11   1       36.71       52.86     12.15 o 
   3  11   1       22.57       30.91     19.49 o 
   4  11   1      273.57      303.34     25.69 o 
   5  11   1      224.96      273.37     29.06 o 
  -4  12   1       85.43       72.75     14.46 o 
  -3  12   1      186.29      177.94     25.01 o 
  -2  12   1      387.34      400.38     34.40 o 
  -1  12   1       27.25       38.36     13.36 o 
   0  12   1       18.72       30.04     13.80 o 
   1  12   1       67.68       73.14     23.76 o 
   2  12   1       39.03       82.45     14.95 o 
   3  12   1       65.70       64.30     15.00 o 
   4  12   1        6.03       22.94     14.11 o 
  -3  13   1      181.26      143.85     24.78 o 
  -2  13   1        4.57       16.19     16.18 o 
  -1  13   1       71.18      104.39     20.04 o 
   0  13   1       23.19       14.73     39.66 o 
   1  13   1        9.38       32.47     16.10 o 
   2  13   1      140.79      154.25     35.21 o 
  -2 -13   2      126.75      172.79     21.03 o 
  -1 -13   2       37.38       31.46     29.85 o 
   0 -13   2       10.74       51.08     31.01 o 
   1 -13   2       86.36       79.46     17.69 o 
   2 -13   2      359.72      341.33     32.08 o 
   3 -13   2       10.56       18.40     16.35 o 
  -4 -12   2       23.27       21.65     11.49 o 
  -3 -12   2      411.07      412.30     24.66 o 
  -2 -12   2       85.74      162.80     19.65 o 
  -1 -12   2        8.36       12.42     11.55 o 
   0 -12   2       79.95      105.98     30.47 o 
   1 -12   2        7.44       33.43     20.38 o 
   2 -12   2      564.10      582.80     34.61 o 
   3 -12   2        7.14       35.65     14.68 o 
   4 -12   2        0.10       -3.21     10.96 o 
  -5 -11   2        0.37       12.48     14.09 o 
  -4 -11   2      173.09      190.45     18.08 o 
  -3 -11   2        0.04        6.79      8.85 o 
  -2 -11   2        2.94        9.18      8.45 o 
  -1 -11   2      146.80      149.06     17.10 o 
   0 -11   2       24.82       26.27     10.29 o 
   1 -11   2       14.77       20.71     12.47 o 
   2 -11   2      113.45      123.13     36.79 o 
   3 -11   2        8.13       30.46     10.74 o 
   4 -11   2        0.03        6.39     10.92 o 
   5 -11   2        0.21       -6.16     10.64 o 
  -6 -10   2        2.13        3.89     10.61 o 
  -5 -10   2      522.77      550.18     26.02 o 
  -4 -10   2        7.68        5.40      8.55 o 
  -3 -10   2       23.96       22.78      9.10 o 
  -2 -10   2        5.98       11.63      7.92 o 
  -1 -10   2       13.59       16.47      7.72 o 
   0 -10   2      392.84      425.28     22.97 o 
   1 -10   2      655.21      658.44     25.98 o 
   2 -10   2      143.36      144.10     13.53 o 
   3 -10   2       77.70       93.82     11.96 o 
   4 -10   2        4.31       -0.37      9.45 o 
   5 -10   2       18.40       28.86     12.38 o 
   6 -10   2       37.34       28.76     13.49 o 
  -6  -9   2       55.41       51.65     13.60 o 
  -5  -9   2       27.79       21.53     10.38 o 
  -4  -9   2      190.05      205.11     28.98 o 
  -3  -9   2      130.11      117.03     12.83 o 
  -2  -9   2      272.59      308.77     24.78 o 
  -1  -9   2      288.59      279.44     22.57 o 
   0  -9   2      452.28      448.58     17.12 o 
   1  -9   2      405.12      376.79     15.14 o 
   2  -9   2       22.80       22.28      6.51 o 
   3  -9   2      168.72      166.24     13.95 o 
   4  -9   2       27.17        8.42      7.76 o 
   5  -9   2      255.99      233.25     20.72 o 
   6  -9   2      183.25      203.08     21.50 o 
  -7  -8   2      178.72      157.12     24.58 o 
  -6  -8   2       40.27       51.45     12.69 o 
  -5  -8   2       27.63       47.44      9.76 o 
  -4  -8   2       46.61       57.31     10.01 o 
  -3  -8   2        0.20        8.98      6.28 o 
  -2  -8   2      395.54      363.73     16.58 o 
  -1  -8   2      119.13      141.22     11.90 o 
   0  -8   2      151.33      168.92      9.16 o 
   1  -8   2     2241.90     2244.53     30.99 o 
   2  -8   2      259.12      309.28     14.19 o 
   3  -8   2        0.25       -5.48      5.98 o 
   4  -8   2        2.95       -4.63      6.32 o 
   5  -8   2      161.81      110.31     15.18 o 
   6  -8   2      386.56      391.03     36.30 o 
   7  -8   2       15.48       13.43     11.54 o 
  -7  -7   2       18.46       34.80     14.25 o 
  -6  -7   2        0.45       10.41      6.98 o 
  -5  -7   2        2.66        9.97      5.56 o 
  -4  -7   2      439.88      400.75     17.72 o 
  -3  -7   2        6.06        6.96      6.42 o 
  -2  -7   2       12.42       19.28      6.47 o 
  -1  -7   2     1337.06     1367.78     28.35 o 
   0  -7   2      322.37      321.64     10.10 o 
   1  -7   2       13.70        6.71      3.62 o 
   2  -7   2       76.25       76.59      7.90 o 
   3  -7   2      145.81      172.48     11.64 o 
   4  -7   2        0.14       -3.40      5.60 o 
   5  -7   2       93.70       72.67     13.25 o 
   6  -7   2       65.69       79.33     14.06 o 
   7  -7   2      122.50      115.27     17.07 o 
  -7  -6   2       33.56       -9.98     25.10 o 
  -6  -6   2       51.17       55.57     12.29 o 
  -5  -6   2        0.31       -0.79      7.68 o 
  -4  -6   2       28.15       26.39      9.78 o 
  -3  -6   2       47.82       58.93     10.27 o 
  -2  -6   2       55.00       44.05      8.06 o 
  -1  -6   2     2673.24     2680.36     41.71 o 
   0  -6   2      622.37      606.27     12.25 o 
   1  -6   2     1915.55     1831.61     27.09 o 
   2  -6   2       20.26       20.92      4.41 o 
   3  -6   2      181.20      223.54     12.80 o 
   4  -6   2      247.21      277.96     18.54 o 
   5  -6   2      133.21      145.87     18.65 o 
   6  -6   2        0.27       12.58     14.55 o 
   7  -6   2       53.66       39.88     20.42 o 
   8  -6   2       89.14       73.12     15.84 o 
  -8  -5   2      203.96      194.79     46.09 o 
  -7  -5   2        0.62        2.97     20.88 o 
  -6  -5   2       66.12       58.82     10.87 o 
  -5  -5   2       32.32       29.28      7.83 o 
  -4  -5   2      845.53      761.32     21.90 o 
  -3  -5   2       50.06       56.22      8.72 o 
  -2  -5   2      182.18      204.76     11.44 o 
  -1  -5   2     1280.75     1232.63     23.53 o 
   0  -5   2     1848.43     1721.49     22.08 o 
   1  -5   2     1844.15     1958.17     30.28 o 
   2  -5   2      257.12      240.64     11.40 o 
   3  -5   2       11.21        6.68      4.14 o 
   4  -5   2      115.62      114.51     11.90 o 
   5  -5   2      665.25      684.96     26.55 o 
   6  -5   2      338.34      297.81     27.05 o 
   7  -5   2      115.09      130.90     19.60 o 
   8  -5   2        2.10       28.90     12.38 o 
  -8  -4   2        0.48        1.76     11.25 o 
  -7  -4   2        0.82       -0.35     14.25 o 
  -6  -4   2       51.58       47.70     14.89 o 
  -5  -4   2      102.36      119.28      8.78 o 
  -4  -4   2        6.30       -0.77      4.33 o 
  -3  -4   2      249.30      218.07      9.77 o 
  -2  -4   2     3328.57     3336.37     47.22 o 
  -1  -4   2     1505.32     1508.18     25.10 o 
   0  -4   2      510.54      530.41     11.01 o 
   1  -4   2     1332.98     1392.61     20.10 o 
   2  -4   2     3491.83     3540.21     42.26 o 
   3  -4   2        5.26       10.52      4.84 o 
   4  -4   2       20.16       16.05      5.77 o 
   5  -4   2      365.15      377.96     19.50 o 
   6  -4   2      293.90      316.46     21.81 o 
   7  -4   2        4.95       12.85     11.56 o 
   8  -4   2        1.51       -6.73      9.33 o 
  -8  -3   2        3.25      -10.46     10.46 o 
  -7  -3   2       21.29       20.99     10.65 o 
  -6  -3   2        4.46        0.09      5.78 o 
  -5  -3   2     1713.96     1638.48     28.83 o 
  -4  -3   2       50.87       49.63      4.12 o 
  -3  -3   2      143.00      129.59      5.11 o 
  -2  -3   2     1048.58      964.46     18.75 o 
  -1  -3   2      427.09      490.90     19.78 o 
   0  -3   2     1332.50     1219.16     27.97 o 
   1  -3   2      872.14      934.36     16.72 o 
   2  -3   2      173.84      229.49     11.56 o 
   3  -3   2      740.08      713.94     18.76 o 
   4  -3   2       63.74       52.87     14.29 o 
   5  -3   2       64.14       56.86     10.30 o 
   6  -3   2      354.27      345.52     20.95 o 
   7  -3   2      116.43      109.05     18.45 o 
   8  -3   2      102.11      100.37     26.23 o 
  -8  -2   2       30.83       37.19     11.93 o 
  -7  -2   2       93.32      105.72     12.57 o 
  -6  -2   2       84.81      108.57      9.70 o 
  -5  -2   2     1024.16      966.13     18.10 o 
  -4  -2   2      168.83      169.62      6.95 o 
  -3  -2   2       41.66       49.00      3.24 o 
  -2  -2   2     1071.58     1105.12     16.77 o 
  -1  -2   2     1767.98     1724.98     24.64 o 
   0  -2   2    10912.84    10220.04    118.02 o 
   1  -2   2      388.55      383.03      9.69 o 
   2  -2   2      737.11      706.84     14.24 o 
   3  -2   2     1122.79     1030.05     19.94 o 
   4  -2   2       65.48       67.52      8.27 o 
   5  -2   2       17.06       10.22      5.92 o 
   6  -2   2        8.83       10.41      6.00 o 
   7  -2   2       27.62       30.05      8.13 o 
   8  -2   2      244.18      238.08     18.84 o 
  -8  -1   2       91.96      120.21     14.97 o 
  -7  -1   2      342.93      392.04     21.36 o 
  -6  -1   2        0.33        6.73      3.72 o 
  -5  -1   2      374.47      353.69     10.58 o 
  -4  -1   2      363.12      367.80      8.86 o 
  -3  -1   2      420.57      449.91      8.27 o 
  -2  -1   2        2.66        3.21      1.98 o 
  -1  -1   2     2699.20     2711.47     33.89 o 
   0  -1   2      176.61      144.13      5.18 o 
   1  -1   2       52.02       72.89      3.03 o 
   2  -1   2      531.55      485.47     14.38 o 
   3  -1   2      429.01      420.51     10.84 o 
   4  -1   2      186.31      196.67      9.03 o 
   5  -1   2       63.10       69.80      7.11 o 
   6  -1   2       43.20       38.62      7.09 o 
   7  -1   2       18.79       16.71      6.17 o 
   8  -1   2      208.05      232.61     14.88 o 
  -7   0   2        8.36       11.25      5.19 o 
  -6   0   2      260.32      265.48     14.65 o 
  -5   0   2      173.39      191.43     10.14 o 
  -4   0   2       22.59       25.90      5.97 o 
  -3   0   2       55.84       74.41      5.80 o 
  -2   0   2      530.38      560.57     15.61 o 
  -1   0   2       84.23      110.52     17.61 o 
   0   0   2     2623.74     2447.97     57.24 o 
   1   0   2     2648.29     2568.36     26.33 o 
   2   0   2     2631.73     2412.80     26.82 o 
   3   0   2     1817.07     1853.71     23.95 o 
   4   0   2      219.52      250.99     10.30 o 
   5   0   2      137.33      150.33      8.77 o 
   6   0   2      333.35      338.11     12.62 o 
   7   0   2       10.16        9.03      5.70 o 
   8   0   2        3.53        8.04      6.54 o 
  -8   1   2       23.06       10.09     11.48 o 
  -7   1   2       10.29       13.21      6.68 o 
  -6   1   2      731.04      700.38     18.79 o 
  -5   1   2       21.69       21.81      5.76 o 
  -4   1   2     1231.46     1212.85     20.33 o 
  -3   1   2      191.08      193.78      8.18 o 
  -2   1   2      343.93      362.05      7.78 o 
  -1   1   2      458.32      635.14     16.45 o 
   0   1   2      766.51      713.06      9.62 o 
   1   1   2     1339.25     1716.49     22.98 o 
   2   1   2      429.97      528.85     20.91 o 
   3   1   2      147.00      206.08      8.55 o 
   4   1   2      840.53      805.28     14.67 o 
   5   1   2      192.43      190.87      9.71 o 
   6   1   2      150.57      131.73      8.78 o 
   7   1   2      314.81      357.16     15.42 o 
   8   1   2       25.25       32.76      8.40 o 
  -8   2   2        9.23       18.64     13.57 o 
  -7   2   2       22.57       23.42      8.88 o 
  -6   2   2      116.73      125.17      9.94 o 
  -5   2   2      231.87      223.64     11.29 o 
  -4   2   2       39.42       33.31      5.28 o 
  -3   2   2       21.76       19.16      3.80 o 
  -2   2   2      332.82      314.79      6.80 o 
  -1   2   2    15231.09    15003.02    153.20 o 
   0   2   2      537.43      468.38      9.47 o 
   1   2   2      661.09      646.38     14.33 o 
   2   2   2      993.64      959.06     13.23 o 
   3   2   2      396.59      446.72     12.77 o 
   4   2   2       82.72       96.03      5.75 o 
   5   2   2      364.02      383.22     12.02 o 
   6   2   2      268.52      259.91     11.44 o 
   7   2   2      567.90      585.88     18.36 o 
   8   2   2       40.70       44.19      9.03 o 
  -8   3   2      176.18      174.85     24.28 o 
  -7   3   2       65.55       60.22     19.09 o 
  -6   3   2      361.50      387.64     22.11 o 
  -5   3   2      271.31      276.79     14.91 o 
  -4   3   2      282.73      286.34     10.66 o 
  -3   3   2      200.46      178.00      9.50 o 
  -2   3   2       21.27       44.12      4.51 o 
  -1   3   2        4.21       10.35      2.85 o 
   0   3   2       39.47       26.62      4.11 o 
   1   3   2      451.67      408.81      9.72 o 
   2   3   2       86.05       98.28      6.10 o 
   3   3   2      164.62      174.69      7.40 o 
   4   3   2       13.12       10.14      3.81 o 
   5   3   2      428.77      391.51     16.42 o 
   6   3   2      273.14      253.45     13.16 o 
   7   3   2        0.04       -2.29      6.09 o 
   8   3   2       36.13       24.09      9.56 o 
  -8   4   2        2.55       -1.69     13.70 o 
  -7   4   2      104.73       96.99     15.16 o 
  -6   4   2       90.84      101.84     13.54 o 
  -5   4   2       23.90       23.22      8.79 o 
  -4   4   2      525.75      565.09     16.45 o 
  -3   4   2     1649.99     1713.39     26.00 o 
  -2   4   2        1.26       12.83     11.80 o 
  -1   4   2     1060.73     1104.49     17.63 o 
   0   4   2      663.96      608.37     11.00 o 
   1   4   2      133.47      203.30      7.40 o 
   2   4   2        6.73        0.88      3.33 o 
   3   4   2       42.44       46.94      4.88 o 
   4   4   2      202.39      224.07     12.08 o 
   5   4   2      947.10      893.89     24.50 o 
   6   4   2      103.94      126.01     15.83 o 
   7   4   2        0.85        0.37      6.54 o 
   8   4   2       24.86       20.45      9.42 o 
  -8   5   2       26.15       43.16     15.79 o 
  -7   5   2      287.49      288.53     23.12 o 
  -6   5   2        0.40       -3.33      7.89 o 
  -5   5   2       63.16       48.20     10.15 o 
  -4   5   2        9.96       24.93      8.15 o 
  -3   5   2        2.36        5.79      3.98 o 
  -2   5   2      333.74      327.05     10.32 o 
  -1   5   2       78.69      136.80      9.92 o 
   0   5   2     3019.70     3123.28     38.76 o 
   1   5   2      653.03      645.67     14.23 o 
   2   5   2       73.56       75.32     14.65 o 
   3   5   2     1609.37     1572.29     26.19 o 
   4   5   2      593.99      555.96     23.57 o 
   5   5   2      398.28      394.59     22.61 o 
   6   5   2      166.52      185.96     19.05 o 
   7   5   2       60.23       87.73     11.55 o 
   8   5   2        8.37       19.73     10.16 o 
  -8   6   2        5.30        3.89     11.91 o 
  -7   6   2      124.41       89.68     15.38 o 
  -6   6   2       10.30        7.40     11.17 o 
  -5   6   2       74.26       78.51     22.22 o 
  -4   6   2      663.16      677.71     25.28 o 
  -3   6   2      178.53      184.12     12.86 o 
  -2   6   2      555.66      574.88     14.65 o 
  -1   6   2      295.01      290.46     12.05 o 
   0   6   2       65.14       88.57      6.78 o 
   1   6   2       17.16       20.08      5.69 o 
   2   6   2       27.28       24.88      5.80 o 
   3   6   2       17.91       20.73      8.01 o 
   4   6   2     1239.45     1174.67     34.28 o 
   5   6   2        5.55       11.99      7.64 o 
   6   6   2       48.34       43.92     12.96 o 
   7   6   2      174.36      177.74     15.31 o 
  -7   7   2        4.34       -5.41     10.49 o 
  -6   7   2       12.45       14.72     10.43 o 
  -5   7   2       30.39       24.08     10.39 o 
  -4   7   2      362.57      353.64     18.76 o 
  -3   7   2       67.55       83.45     10.06 o 
  -2   7   2       49.70       59.16      8.54 o 
  -1   7   2      132.79      169.76     11.14 o 
   0   7   2      501.19      511.40     16.17 o 
   1   7   2       29.31       20.32      5.63 o 
   2   7   2       34.57       43.79      9.76 o 
   3   7   2      118.74      135.89     12.76 o 
   4   7   2      669.71      683.04     42.81 o 
   5   7   2       14.63       10.42      9.48 o 
   6   7   2        0.00       -8.95      8.95 o 
   7   7   2       10.89       19.26      9.58 o 
  -7   8   2        0.06       17.41     12.76 o 
  -6   8   2       69.50       63.96     14.10 o 
  -5   8   2       43.67       25.04     11.35 o 
  -4   8   2       47.18       51.46      9.97 o 
  -3   8   2      712.29      698.84     22.78 o 
  -2   8   2       43.35       58.02      9.22 o 
  -1   8   2        4.75       14.85      6.97 o 
   0   8   2      249.92      280.25     14.45 o 
   1   8   2       16.23       11.22      6.22 o 
   2   8   2       13.77       11.24      8.48 o 
   3   8   2      241.81      203.78     17.90 o 
   4   8   2      152.88      139.16     17.11 o 
   5   8   2        0.08        8.25      9.59 o 
   6   8   2       61.71       76.22     15.30 o 
   7   8   2        0.88       18.20      9.49 o 
  -6   9   2       82.31       69.90     18.31 o 
  -5   9   2       11.74        1.48     10.37 o 
  -4   9   2        2.60        6.34      8.51 o 
  -3   9   2       50.96       49.21     10.93 o 
  -2   9   2      185.88      225.79     18.65 o 
  -1   9   2      250.19      262.25     19.21 o 
   0   9   2      188.69      161.25     12.46 o 
   1   9   2       84.65       91.12     12.75 o 
   2   9   2      335.73      362.63     34.59 o 
   3   9   2       83.85       90.75     14.07 o 
   4   9   2      145.50      124.48     16.38 o 
   5   9   2       30.71       21.01     10.94 o 
   6   9   2        2.10       -8.81     15.63 o 
  -6  10   2       16.37        7.81     13.42 o 
  -5  10   2       48.41       71.81     15.48 o 
  -4  10   2       82.73       77.40     12.38 o 
  -3  10   2      360.97      368.19     20.52 o 
  -2  10   2       39.10       39.21     17.80 o 
  -1  10   2       73.30      103.35     14.48 o 
   0  10   2       62.37       70.15     20.15 o 
   1  10   2       54.43       64.53     18.83 o 
   2  10   2       29.66       37.70     11.06 o 
   3  10   2      980.70     1016.11     35.61 o 
   4  10   2      130.98      129.04     17.15 o 
   5  10   2       78.35       86.07     21.57 o 
  -5  11   2      131.65       96.79     26.65 o 
  -4  11   2      138.08      156.02     18.85 o 
  -3  11   2        8.50       14.72     10.31 o 
  -2  11   2       57.70       56.29     13.10 o 
  -1  11   2       22.58       21.20     17.57 o 
   0  11   2       65.04       54.53     14.98 o 
   1  11   2       69.59       47.04     27.60 o 
   2  11   2        0.49        7.29      9.24 o 
   3  11   2      421.43      435.14     26.99 o 
   4  11   2      282.49      345.89     28.01 o 
   5  11   2       21.17       48.25     14.65 o 
  -4  12   2       55.24       74.12     16.99 o 
  -3  12   2       18.28        6.96     16.97 o 
  -2  12   2       47.84       87.49     49.52 o 
  -1  12   2        1.48       26.80     13.54 o 
   0  12   2      141.60      140.77     20.53 o 
   1  12   2       13.78       19.41     24.71 o 
   2  12   2       16.12       20.54     34.26 o 
   3  12   2      139.38      134.54     23.10 o 
   4  12   2        3.04       13.47     14.45 o 
  -2  13   2       94.76      123.94     22.73 o 
  -1  13   2       21.01       46.85     17.30 o 
   0  13   2       28.80       31.55     21.07 o 
   1  13   2      209.62      206.11     51.19 o 
   2  13   2      118.16      111.08     31.26 o 
  -2 -13   3       13.64       40.70     14.56 o 
  -1 -13   3       16.41       42.63     13.68 o 
   0 -13   3       10.34       24.81     34.87 o 
   1 -13   3      235.17      225.80     78.01 o 
   2 -13   3       39.84       53.15     16.15 o 
   3 -13   3       30.83       33.36     17.94 o 
  -4 -12   3      115.53      153.38     19.03 o 
  -3 -12   3      120.60      123.41     15.47 o 
  -2 -12   3        8.31       21.15     11.42 o 
  -1 -12   3       65.08       57.87     20.24 o 
   0 -12   3       68.84       76.70     18.30 o 
   1 -12   3       26.08       64.96     16.12 o 
   2 -12   3       83.05       77.24     45.56 o 
   3 -12   3        3.06       -0.09     10.03 o 
   4 -12   3       10.52       -1.93     11.72 o 
  -5 -11   3       41.48       70.18     15.46 o 
  -4 -11   3        0.67        1.45      8.78 o 
  -3 -11   3       16.22       23.62      9.74 o 
  -2 -11   3       20.11       19.95      8.87 o 
  -1 -11   3       65.44       56.33     12.72 o 
   0 -11   3       51.11       67.67     20.90 o 
   1 -11   3      208.88      206.77     18.15 o 
   2 -11   3      188.17      174.77     20.93 o 
   3 -11   3        2.45        2.32      7.03 o 
   4 -11   3       39.16       40.62     13.44 o 
   5 -11   3       49.16       32.55     13.30 o 
  -6 -10   3       10.45       42.09     15.32 o 
  -5 -10   3       13.68       17.45      9.78 o 
  -4 -10   3       16.17       22.19      9.59 o 
  -3 -10   3        0.63       10.32      8.42 o 
  -2 -10   3      401.81      406.72     19.39 o 
  -1 -10   3      375.12      415.87     19.02 o 
   0 -10   3        0.70        4.10      8.66 o 
   1 -10   3       77.28       92.46     16.96 o 
   2 -10   3      130.26      106.87     20.27 o 
   3 -10   3      105.11      157.27     16.25 o 
   4 -10   3        7.78        1.11      9.35 o 
   5 -10   3       33.00       12.01     11.11 o 
   6 -10   3      125.58      130.33     18.90 o 
  -6  -9   3        4.62       16.55      7.69 o 
  -5  -9   3        9.61        8.08      8.38 o 
  -4  -9   3       83.63       81.31     11.75 o 
  -3  -9   3      109.01       89.01     11.93 o 
  -2  -9   3       13.44        5.90      7.65 o 
  -1  -9   3     1216.94     1152.23     28.23 o 
   0  -9   3      137.92      135.70     11.69 o 
   1  -9   3       27.54       27.95      6.86 o 
   2  -9   3      356.04      362.69     15.33 o 
   3  -9   3        0.07        6.75      6.21 o 
   4  -9   3       28.43       48.38     19.29 o 
   5  -9   3        4.82        9.45     10.16 o 
   6  -9   3        3.66       11.96     11.95 o 
  -7  -8   3        6.36        4.86     16.96 o 
  -6  -8   3       48.03       64.03     18.45 o 
  -5  -8   3       98.37       99.23     12.77 o 
  -4  -8   3       46.69       62.61     10.32 o 
  -3  -8   3       98.76       79.86     10.29 o 
  -2  -8   3      378.11      350.11     16.79 o 
  -1  -8   3      432.26      449.11     17.61 o 
   0  -8   3      193.04      232.75     10.47 o 
   1  -8   3     1655.49     1708.15     26.03 o 
   2  -8   3       13.97       21.49      6.35 o 
   3  -8   3      261.11      285.94     13.92 o 
   4  -8   3        0.08        0.25      6.12 o 
   5  -8   3      113.46      110.56     15.12 o 
   6  -8   3        3.54        1.93      9.28 o 
   7  -8   3        1.48       11.97     10.94 o 
  -7  -7   3       18.82       26.71     12.69 o 
  -6  -7   3        0.05       -4.84      7.89 o 
  -5  -7   3       22.90       18.19      8.36 o 
  -4  -7   3      162.94      179.26     14.06 o 
  -3  -7   3      251.20      250.73     15.24 o 
  -2  -7   3      110.97      150.91     13.96 o 
  -1  -7   3       69.35       72.56      8.42 o 
   0  -7   3      151.34      167.01      8.28 o 
   1  -7   3      769.95      838.29     16.30 o 
   2  -7   3       18.82       18.67      5.68 o 
   3  -7   3        0.85        7.31      5.44 o 
   4  -7   3       80.19       76.03      9.96 o 
   5  -7   3       84.78       64.41     14.80 o 
   6  -7   3       51.44       52.10     19.60 o 
   7  -7   3       38.24       33.96     13.23 o 
  -7  -6   3       33.63       35.82     12.02 o 
  -6  -6   3       15.90       21.66      9.93 o 
  -5  -6   3      376.26      395.52     18.42 o 
  -4  -6   3      141.04      146.42     12.12 o 
  -3  -6   3      462.32      444.76     21.51 o 
  -2  -6   3     1088.93     1095.58     24.45 o 
  -1  -6   3      473.63      510.49     19.10 o 
   0  -6   3      104.52      104.63      6.23 o 
   1  -6   3       74.24       97.58      7.02 o 
   2  -6   3      859.13      814.81     18.32 o 
   3  -6   3      542.17      538.17     17.15 o 
   4  -6   3       22.28       27.27     13.24 o 
   5  -6   3      444.55      418.19     26.06 o 
   6  -6   3      327.77      315.91     27.91 o 
   7  -6   3      131.14      146.30     19.15 o 
   8  -6   3        0.86        4.81     11.16 o 
  -8  -5   3        6.65        8.68     24.80 o 
  -7  -5   3       24.08       10.49     13.44 o 
  -6  -5   3       60.22       62.89     12.25 o 
  -5  -5   3      103.12      105.92     12.93 o 
  -4  -5   3      321.23      334.18     14.96 o 
  -3  -5   3       18.89       34.04      6.17 o 
  -2  -5   3      973.31     1011.48     21.81 o 
  -1  -5   3     1642.50     1743.55     29.42 o 
   0  -5   3     1466.06     1430.21     21.68 o 
   1  -5   3       94.69       95.15      6.25 o 
   2  -5   3        0.26        0.68      2.82 o 
   3  -5   3      340.99      344.22     14.40 o 
   4  -5   3      114.11      134.47     10.41 o 
   5  -5   3      170.98      174.55     15.33 o 
   6  -5   3        1.93       -0.92      9.57 o 
   7  -5   3        0.35        7.27     12.91 o 
   8  -5   3      180.50      209.76     33.10 o 
  -8  -4   3       20.57      -18.22     26.24 o 
  -7  -4   3       44.62       36.79     13.74 o 
  -6  -4   3       16.69       22.19      7.93 o 
  -5  -4   3     2116.97     2022.23     32.27 o 
  -4  -4   3       79.91       87.50      7.63 o 
  -3  -4   3       12.78        8.06      4.39 o 
  -2  -4   3      744.79      795.60     17.94 o 
  -1  -4   3       93.94       96.35      6.92 o 
   0  -4   3      127.63      143.01      8.17 o 
   1  -4   3       61.88       62.48      5.00 o 
   2  -4   3       12.00       26.03      4.12 o 
   3  -4   3      129.03      141.82     12.21 o 
   4  -4   3      387.12      364.87     16.07 o 
   5  -4   3        3.31       -4.57      5.81 o 
   6  -4   3        3.50       17.86      8.89 o 
   7  -4   3       22.85       35.57     13.95 o 
   8  -4   3       67.78       34.06     15.15 o 
  -8  -3   3       28.86       47.29     17.87 o 
  -7  -3   3      583.96      617.25     28.45 o 
  -6  -3   3      322.55      319.88     18.24 o 
  -5  -3   3      168.90      200.44     11.70 o 
  -4  -3   3       83.00       85.01      4.98 o 
  -3  -3   3     1039.51     1102.71     18.34 o 
  -2  -3   3       73.19      127.90      7.62 o 
  -1  -3   3      597.17      606.24     13.50 o 
   0  -3   3     1103.94      938.08     14.45 o 
   1  -3   3      326.50      252.83     10.10 o 
   2  -3   3     1073.85     1087.17     17.23 o 
   3  -3   3      329.71      337.69     11.82 o 
   4  -3   3       66.63       63.93      8.02 o 
   5  -3   3      423.26      390.84     30.49 o 
   6  -3   3      164.33      151.40     13.28 o 
   7  -3   3       25.84       21.11      9.68 o 
   8  -3   3       68.48       63.52     17.20 o 
  -8  -2   3        0.63       23.64     12.43 o 
  -7  -2   3       15.13       36.56     16.07 o 
  -6  -2   3      656.05      636.11     16.50 o 
  -5  -2   3       50.49       60.27      5.52 o 
  -4  -2   3      533.95      555.80      9.37 o 
  -3  -2   3     1241.14     1278.14     15.32 o 
  -2  -2   3     1469.96     1403.27     29.88 o 
  -1  -2   3      569.68      548.53     11.45 o 
   0  -2   3      655.98      602.63     11.91 o 
   1  -2   3     4321.87     4031.93     44.38 o 
   2  -2   3      177.16      130.20      7.41 o 
   3  -2   3       10.60       13.40      4.67 o 
   4  -2   3       16.52        4.23      4.96 o 
   5  -2   3     1781.03     1706.49     26.85 o 
   6  -2   3      745.14      724.53     20.02 o 
   7  -2   3      214.83      266.43     18.06 o 
   8  -2   3        3.20        2.23      8.06 o 
  -8  -1   3       24.20       22.90     16.70 o 
  -7  -1   3        0.08       -1.09      9.86 o 
  -6  -1   3      582.38      561.53     13.11 o 
  -5  -1   3      228.51      274.00      9.08 o 
  -4  -1   3     1402.89     1548.40     19.08 o 
  -3  -1   3      762.26      800.17     11.25 o 
  -2  -1   3       62.81       77.13      3.83 o 
  -1  -1   3      290.15      304.08     17.46 o 
   0  -1   3      827.21      724.72     11.63 o 
   1  -1   3      412.85      450.01     10.46 o 
   2  -1   3     2360.10     2200.54     27.85 o 
   3  -1   3      439.56      437.23     10.18 o 
   4  -1   3       54.22       62.03      6.16 o 
   5  -1   3      137.79      146.34     10.20 o 
   6  -1   3       38.75       43.32      7.80 o 
   7  -1   3      296.24      320.92     16.77 o 
   8  -1   3       65.00       56.76      9.05 o 
  -8   0   3      107.16       91.26     31.14 o 
  -7   0   3       52.73       35.23      5.84 o 
  -6   0   3      165.14      155.19     10.07 o 
  -5   0   3        3.23       -0.94      3.50 o 
  -4   0   3      620.04      788.50     22.60 o 
  -3   0   3      618.24      659.72     10.82 o 
  -2   0   3      105.24      169.54      8.51 o 
  -1   0   3     6427.20     6853.33    128.79 o 
   0   0   3      817.25      763.43     11.26 o 
   1   0   3       20.11       27.05      3.09 o 
   2   0   3      357.17      351.38      8.94 o 
   3   0   3     1623.34     1639.15     22.23 o 
   4   0   3        5.58        4.40      3.80 o 
   5   0   3      357.46      345.22     10.65 o 
   6   0   3      295.79      284.65     11.99 o 
   7   0   3      223.38      241.03     12.83 o 
   8   0   3       38.50       21.22      7.50 o 
  -8   1   3       64.91      101.65     16.81 o 
  -7   1   3      181.82      177.61     14.19 o 
  -6   1   3      171.90      164.66     11.49 o 
  -5   1   3       27.12       34.29      5.47 o 
  -4   1   3       82.62       93.79      6.98 o 
  -3   1   3     3428.45     3354.43     35.63 o 
  -2   1   3        8.09       19.01      2.92 o 
   0   1   3      780.39      761.05     10.12 o 
   1   1   3     1837.97     1954.88     18.97 o 
   2   1   3       15.62       28.85      3.67 o 
   3   1   3      201.25      237.50      7.58 o 
   4   1   3       15.48       11.31      3.61 o 
   5   1   3     1449.85     1389.75     20.92 o 
   6   1   3      327.41      295.72     12.27 o 
   7   1   3       38.31       37.90      7.21 o 
   8   1   3       42.72       36.28      8.86 o 
  -8   2   3      178.13      168.38     23.15 o 
  -7   2   3     1445.86     1340.74     88.94 o 
  -6   2   3       22.86       13.16      9.50 o 
  -5   2   3       36.93       25.21      9.82 o 
  -4   2   3       12.54       10.71      2.87 o 
  -3   2   3     1038.42     1047.98     19.01 o 
  -2   2   3      777.89      695.38     10.75 o 
  -1   2   3      533.48      624.80     13.41 o 
   0   2   3     1307.47     1216.25     15.31 o 
   1   2   3     6076.84     5908.77     71.67 o 
   2   2   3      225.96      273.26      6.93 o 
   3   2   3      573.78      556.56     10.20 o 
   4   2   3       10.15        7.87      3.90 o 
   5   2   3      899.76      835.96     16.69 o 
   6   2   3        0.39        0.59      4.47 o 
   7   2   3        5.02       12.65      6.55 o 
   8   2   3       15.73       24.58      7.97 o 
  -8   3   3       53.65       61.22     27.82 o 
  -7   3   3        7.87        7.89      9.79 o 
  -6   3   3      322.34      346.36     25.96 o 
  -5   3   3      164.12      190.68     15.46 o 
  -4   3   3      141.98      131.19      7.79 o 
  -3   3   3      163.61      175.09      8.64 o 
  -2   3   3      818.26      744.35     14.84 o 
  -1   3   3      712.58      705.08     15.53 o 
   0   3   3       66.03       77.04      5.97 o 
   1   3   3      564.09      550.74     12.10 o 
   2   3   3       19.47       33.15      5.12 o 
   3   3   3     1029.82     1018.45     17.04 o 
   4   3   3     1793.28     1669.11     23.05 o 
   5   3   3        0.31       -0.56      3.91 o 
   6   3   3      346.04      359.92     16.83 o 
   7   3   3        4.95        0.21      6.26 o 
   8   3   3        2.35       22.47      8.90 o 
  -8   4   3        3.67        6.28     14.70 o 
  -7   4   3      682.60      620.22     27.47 o 
  -6   4   3       12.39       15.49      9.26 o 
  -5   4   3      191.49      166.47     15.12 o 
  -4   4   3      651.90      651.11     22.37 o 
  -3   4   3       88.76      127.78     11.53 o 
  -2   4   3       23.63       31.29      5.43 o 
  -1   4   3      447.88      391.80     10.07 o 
   0   4   3        4.49        5.34      3.29 o 
   1   4   3      126.05      144.90      9.68 o 
   2   4   3       49.66       71.59      6.92 o 
   3   4   3      151.56      165.51      9.09 o 
   4   4   3     2296.42     2152.61     37.71 o 
   5   4   3       46.81       54.09     11.12 o 
   6   4   3        6.38       -1.17      5.57 o 
   7   4   3       74.32       71.44     10.65 o 
   8   4   3       28.99       36.28     11.36 o 
  -8   5   3       28.44       37.88     28.46 o 
  -7   5   3      750.86      722.97     30.84 o 
  -6   5   3       35.88       21.19     10.00 o 
  -5   5   3        5.35       -0.99      8.93 o 
  -4   5   3      816.86      766.73     47.57 o 
  -3   5   3     1135.28     1104.46     25.57 o 
  -2   5   3        2.24       99.04     12.56 o 
  -1   5   3      112.39      137.25      8.20 o 
   0   5   3     1244.03     1317.37     21.79 o 
   1   5   3      392.98      391.32     12.12 o 
   2   5   3      481.83      505.78     15.78 o 
   3   5   3     1892.70     1760.61     33.83 o 
   4   5   3      349.38      333.76     19.87 o 
   5   5   3       61.03       71.32     12.30 o 
   6   5   3        0.56        8.44      6.77 o 
   7   5   3       21.77       12.72     11.88 o 
   8   5   3       21.71       16.21     10.91 o 
  -8   6   3       81.11       50.94     21.92 o 
  -7   6   3       26.30       23.13     12.36 o 
  -6   6   3       19.97        8.97      9.86 o 
  -5   6   3       88.02       97.94     13.45 o 
  -4   6   3      921.47      975.84     30.12 o 
  -3   6   3      774.95      691.10     21.07 o 
  -2   6   3      168.97      179.64     12.25 o 
  -1   6   3       10.16       17.65      4.20 o 
   0   6   3       60.46       81.50     10.08 o 
   1   6   3       85.96       95.24      9.29 o 
   2   6   3     1138.37     1059.57     23.87 o 
   3   6   3      540.24      497.76     22.47 o 
   4   6   3     1786.07     1584.59     40.86 o 
   5   6   3       70.08       73.26     12.54 o 
   6   6   3       52.48       57.58     10.76 o 
   7   6   3       16.54       16.51      9.23 o 
  -7   7   3       14.73        5.88     11.40 o 
  -6   7   3      271.08      264.89     22.17 o 
  -5   7   3      126.50      135.08     15.66 o 
  -4   7   3      103.36      113.02     13.80 o 
  -3   7   3       62.62       54.74     11.69 o 
  -2   7   3      417.13      431.91     17.36 o 
  -1   7   3      213.24      208.20     14.54 o 
   0   7   3       29.03       49.32      7.62 o 
   1   7   3      322.62      344.35     24.30 o 
   2   7   3      309.31      321.88     20.74 o 
   3   7   3     2252.29     2123.00     48.73 o 
   4   7   3      117.39      135.19     15.88 o 
   5   7   3        2.54        3.31      8.85 o 
   6   7   3       15.21       23.49     15.66 o 
   7   7   3       36.00       35.28     10.81 o 
  -7   8   3        4.06        0.18     11.38 o 
  -6   8   3       82.31       62.30     14.36 o 
  -5   8   3      212.11      158.94     25.00 o 
  -4   8   3       21.15       11.28      7.71 o 
  -3   8   3       16.34       12.75      7.16 o 
  -2   8   3       53.63      168.27     21.78 o 
  -1   8   3      159.26      139.73     14.44 o 
   0   8   3      164.18      172.46     12.77 o 
   1   8   3       30.43       22.46      7.75 o 
   2   8   3      121.72      122.44     13.58 o 
   3   8   3      920.00      867.62     30.92 o 
   4   8   3      150.21      149.86     17.61 o 
   5   8   3        7.82        5.78      9.09 o 
   6   8   3       64.70       55.46     11.68 o 
   7   8   3       24.32       59.96     23.81 o 
  -6   9   3       51.32       51.60     21.95 o 
  -5   9   3      149.10      157.96     18.23 o 
  -4   9   3       37.83       37.36      9.85 o 
  -3   9   3        0.32        6.45      7.57 o 
  -2   9   3       84.64       80.03     13.03 o 
  -1   9   3       86.13       80.07     12.82 o 
   0   9   3      297.37      306.77     22.24 o 
   1   9   3      693.63      676.04     33.93 o 
   2   9   3       22.48       26.99     10.57 o 
   3   9   3      562.37      518.05     28.55 o 
   4   9   3       42.05       73.51     16.99 o 
   5   9   3      167.02      208.33     29.79 o 
   6   9   3       19.91       20.06     16.20 o 
  -6  10   3       76.84       56.37     15.81 o 
  -5  10   3       16.54       17.81     12.19 o 
  -4  10   3      106.51      110.80     13.76 o 
  -3  10   3       73.22       54.82     12.55 o 
  -2  10   3      152.04      210.30     19.53 o 
  -1  10   3        9.74        1.68     10.08 o 
   0  10   3        5.91        3.47     11.78 o 
   1  10   3     1079.72     1024.75     33.05 o 
   2  10   3      256.63      278.74     21.85 o 
   3  10   3       38.38       41.29     11.14 o 
   4  10   3       31.19       39.05     11.70 o 
   5  10   3        5.85       16.09      9.63 o 
  -5  11   3        9.51        2.54     15.99 o 
  -4  11   3       60.24       65.54     21.96 o 
  -3  11   3      484.64      461.10     34.19 o 
  -2  11   3       60.84       49.40     13.52 o 
  -1  11   3      145.33      157.88     22.74 o 
   0  11   3       48.58       42.53     18.55 o 
   1  11   3       17.56       30.75     24.91 o 
   2  11   3      328.68      358.72     25.70 o 
   3  11   3      201.80      254.25     22.85 o 
   4  11   3        0.29       15.27      9.12 o 
  -4  12   3        8.82        1.80     12.25 o 
  -3  12   3       18.05       19.40     22.96 o 
  -2  12   3       69.26       81.49     18.59 o 
  -1  12   3      106.22       95.21     19.71 o 
   0  12   3        0.06        5.49     17.49 o 
   1  12   3       19.07       42.75     17.09 o 
   2  12   3      105.24      116.29     21.38 o 
   3  12   3      118.91      114.29     17.60 o 
  -2  13   3        5.33       30.24     35.02 o 
  -1  13   3       35.41       67.99     19.23 o 
   0  13   3      143.53      155.17     22.38 o 
   1  13   3       55.86       42.94     38.75 o 
   2  13   3      257.25      251.64     40.61 o 
  -2 -13   4        4.13       32.67     13.99 o 
  -1 -13   4       28.67       35.95     13.63 o 
   0 -13   4        2.87       15.56     54.02 o 
   1 -13   4       40.85       66.90     16.24 o 
   2 -13   4      245.46      152.98     31.01 o 
   3 -13   4        2.57       -1.77     14.84 o 
  -4 -12   4       36.08       21.21     12.78 o 
  -3 -12   4       83.79       94.54     13.84 o 
  -2 -12   4      130.83      140.75     15.27 o 
  -1 -12   4      130.28      164.53     19.01 o 
   0 -12   4      195.09      242.46     31.77 o 
   1 -12   4      197.95      221.37     25.06 o 
   2 -12   4       65.31       57.25     23.30 o 
   3 -12   4      327.23      254.68     36.59 o 
   4 -12   4        0.72        7.46      9.63 o 
  -5 -11   4       25.96       43.54     37.50 o 
  -4 -11   4      283.69      295.53     21.11 o 
  -3 -11   4       29.64       28.42     10.26 o 
  -2 -11   4       11.96       26.97      9.42 o 
  -1 -11   4       84.43       78.10     11.62 o 
   0 -11   4       34.61       47.05     12.05 o 
   1 -11   4      383.82      439.20     23.59 o 
   2 -11   4        1.54       37.53     20.13 o 
   3 -11   4        0.11        3.78      9.41 o 
   4 -11   4      341.12      429.58     54.93 o 
   5 -11   4       67.18       67.27     14.88 o 
  -6 -10   4       29.25       40.24     16.85 o 
  -5 -10   4       28.69       35.09     15.74 o 
  -4 -10   4      203.75      215.66     17.69 o 
  -3 -10   4      117.92      138.05     14.17 o 
  -2 -10   4      227.67      185.11     15.42 o 
  -1 -10   4       11.94       20.34      8.36 o 
   0 -10   4       33.17       32.94      8.71 o 
   1 -10   4      620.76      687.73     27.20 o 
   2 -10   4        0.24        6.26      6.45 o 
   3 -10   4       11.35       26.69      8.17 o 
   4 -10   4        1.08       -1.14      8.08 o 
   5 -10   4      166.87      137.68     18.09 o 
   6 -10   4        2.58       17.67     16.08 o 
  -6  -9   4        1.94       20.89     14.77 o 
  -5  -9   4        0.98        4.73      9.45 o 
  -4  -9   4       11.71       15.22      9.87 o 
  -3  -9   4       93.42      102.54     12.14 o 
  -2  -9   4        0.97        6.02      7.20 o 
  -1  -9   4      277.19      309.54     19.46 o 
   0  -9   4        0.69        5.01      6.89 o 
   1  -9   4      253.98      278.90     13.85 o 
   2  -9   4       26.32       19.38      6.64 o 
   3  -9   4        2.86       -0.74      5.76 o 
   4  -9   4        1.16        3.07      8.16 o 
   5  -9   4        1.58        9.69      9.63 o 
   6  -9   4       19.46       27.98     12.65 o 
  -7  -8   4        7.32       15.26      9.64 o 
  -6  -8   4      271.68      269.45     23.81 o 
  -5  -8   4      242.74      258.76     18.11 o 
  -4  -8   4       89.63       68.44     10.22 o 
  -3  -8   4       10.47       13.25      6.86 o 
  -2  -8   4       53.18       56.35      9.08 o 
  -1  -8   4      740.90      764.76     22.24 o 
   0  -8   4     1633.90     1585.42     32.00 o 
   1  -8   4      914.03      894.37     18.56 o 
   2  -8   4      503.99      459.47     20.19 o 
   3  -8   4       85.87       89.14     10.02 o 
   4  -8   4        0.06        0.16      8.61 o 
   5  -8   4        1.11        0.96      9.70 o 
   6  -8   4       59.09       80.50     15.32 o 
   7  -8   4      220.24      215.44     34.19 o 
  -7  -7   4      141.44      156.04     20.34 o 
  -6  -7   4       26.36       16.22      9.28 o 
  -5  -7   4       68.77       75.48     10.86 o 
  -4  -7   4        8.47        6.81      6.33 o 
  -3  -7   4      320.32      316.79     17.40 o 
  -2  -7   4        1.33        3.38      7.60 o 
  -1  -7   4      237.19      236.93     13.75 o 
   0  -7   4      263.60      265.95      9.76 o 
   1  -7   4     2940.91     2882.96     39.74 o 
   2  -7   4       20.68       10.01      5.11 o 
   3  -7   4       95.98       91.22      9.44 o 
   4  -7   4        5.57        9.27      7.18 o 
   5  -7   4      218.62      181.49     21.01 o 
   6  -7   4        1.44        0.88     10.34 o 
   7  -7   4      129.46      153.02     19.46 o 
  -7  -6   4      180.95      226.99     22.21 o 
  -6  -6   4        5.59        5.07      8.51 o 
  -5  -6   4      931.39      926.64     26.08 o 
  -4  -6   4        0.06        2.55      6.09 o 
  -3  -6   4       66.22       85.60      9.15 o 
  -2  -6   4       89.78       91.90      8.98 o 
  -1  -6   4        1.77        0.02      3.04 o 
   0  -6   4     1747.63     1686.74     25.98 o 
   1  -6   4        2.84        5.38      4.32 o 
   2  -6   4       63.84       80.88      6.81 o 
   3  -6   4       62.07       62.18      7.26 o 
   4  -6   4      326.12      321.52     22.49 o 
   5  -6   4       19.86       12.92      8.31 o 
   6  -6   4      202.50      183.35     32.00 o 
   7  -6   4       37.80       11.01     12.77 o 
   8  -6   4       81.33       63.34     17.55 o 
  -8  -5   4        4.09        6.71     16.74 o 
  -7  -5   4      241.92      275.13     24.01 o 
  -6  -5   4      422.59      427.26     37.93 o 
  -5  -5   4     1342.65     1214.07     43.23 o 
  -4  -5   4       80.61       90.86     12.49 o 
  -3  -5   4      370.03      397.90     19.38 o 
  -2  -5   4      390.43      437.41     14.54 o 
  -1  -5   4      242.80      242.83     10.73 o 
   0  -5   4       13.52        3.18      3.27 o 
   1  -5   4        3.45        4.27      3.82 o 
   2  -5   4      532.06      550.27     13.18 o 
   3  -5   4      392.28      389.23     11.89 o 
   4  -5   4       53.55       54.11      9.00 o 
   5  -5   4       33.21       29.60      8.63 o 
   6  -5   4      308.47      305.48     21.72 o 
   7  -5   4        0.25        8.01     11.40 o 
   8  -5   4       11.58       -5.90     11.29 o 
  -8  -4   4        2.58        8.86     15.36 o 
  -7  -4   4        0.04       -0.66     12.44 o 
  -6  -4   4      199.22      196.80     40.98 o 
  -5  -4   4       13.69       21.75      7.69 o 
  -4  -4   4       35.47       32.81      6.00 o 
  -3  -4   4      168.52      196.58     11.27 o 
  -2  -4   4      105.95      148.15     12.88 o 
  -1  -4   4      585.44      553.45     14.00 o 
   0  -4   4      212.90      235.80      8.08 o 
   1  -4   4        0.68        1.65      2.96 o 
   2  -4   4     1731.46     1974.02     27.60 o 
   3  -4   4      842.25      764.92     15.93 o 
   4  -4   4      478.01      498.06     16.40 o 
   5  -4   4      299.72      316.98     16.10 o 
   6  -4   4      520.09      563.19     24.80 o 
   7  -4   4      113.20      108.73     22.78 o 
   8  -4   4        0.94       -0.56     12.07 o 
  -8  -3   4       21.99       21.39     20.73 o 
  -7  -3   4       11.91        1.79      9.81 o 
  -6  -3   4       12.10       11.96      9.65 o 
  -5  -3   4        6.00       -1.59      6.36 o 
  -4  -3   4      503.14      487.77     11.05 o 
  -3  -3   4      429.20      394.80     10.39 o 
  -2  -3   4      382.05      459.46     15.57 o 
  -1  -3   4      930.64      889.61     16.81 o 
   0  -3   4        0.53       -1.46      2.67 o 
   1  -3   4      687.66      700.31     12.96 o 
   2  -3   4      495.80      517.31     11.25 o 
   3  -3   4        2.25       11.08      4.40 o 
   4  -3   4      841.07      756.56     19.89 o 
   5  -3   4     1266.54     1244.04     28.27 o 
   6  -3   4        0.15        1.24      6.32 o 
   7  -3   4      314.39      394.86     47.18 o 
   8  -3   4        6.96       -3.71     11.51 o 
  -8  -2   4      279.21      302.60     30.57 o 
  -7  -2   4       27.11       25.65     17.87 o 
  -6  -2   4       47.25       43.12      8.25 o 
  -5  -2   4       21.69       20.51      4.10 o 
  -4  -2   4       29.08       14.94      4.90 o 
  -3  -2   4      971.74      980.80     15.94 o 
  -2  -2   4     1108.05     1143.79     16.91 o 
  -1  -2   4       13.22       22.62      3.61 o 
   0  -2   4     2258.55     2052.28     25.06 o 
   1  -2   4      912.26      849.43     13.55 o 
   2  -2   4      232.69      221.00     12.17 o 
   3  -2   4        8.67        8.38      4.24 o 
   4  -2   4       10.13       12.30      5.53 o 
   5  -2   4     1644.64     1614.13     28.91 o 
   6  -2   4      223.03      219.29     15.56 o 
   7  -2   4        8.52        7.42     10.16 o 
   8  -2   4        2.32        3.93      7.61 o 
  -8  -1   4       26.31       62.41     31.61 o 
  -7  -1   4      197.08      200.92     23.68 o 
  -6  -1   4      134.63      140.72      9.04 o 
  -5  -1   4        3.46        9.28      3.86 o 
  -4  -1   4       78.73       87.93      5.16 o 
  -3  -1   4      284.00      312.45      8.78 o 
  -2  -1   4        8.90       15.63      2.73 o 
  -1  -1   4      829.25      859.70     17.04 o 
   0  -1   4      105.77      100.23      5.25 o 
   1  -1   4     1712.83     1695.40     24.61 o 
   2  -1   4       91.14       88.99      6.58 o 
   3  -1   4       55.89       65.64      5.31 o 
   4  -1   4       42.62       36.23      5.42 o 
   5  -1   4        9.38        7.16      5.44 o 
   6  -1   4       19.99       18.28      7.71 o 
   7  -1   4       44.43       44.97      7.39 o 
   8  -1   4       55.34       53.46      9.44 o 
  -8   0   4      270.80      294.09     46.50 o 
  -7   0   4      181.35      170.06     17.47 o 
  -6   0   4       25.45       24.19      5.86 o 
  -5   0   4      253.34      274.87     11.99 o 
  -4   0   4        3.45       11.59      4.32 o 
  -3   0   4        0.17        1.85      2.65 o 
  -2   0   4      494.23      676.96     21.91 o 
  -1   0   4    21632.52    21754.88    239.68 o 
   0   0   4     2495.90     2504.75     41.33 o 
   1   0   4      691.65      705.95     11.67 o 
   2   0   4       61.58       87.60      4.74 o 
   3   0   4     1789.78     1696.68     23.01 o 
   4   0   4       19.54       11.41      3.99 o 
   5   0   4       25.86       18.80      4.63 o 
   6   0   4        0.77       -0.32      4.65 o 
   7   0   4      144.27      158.93     11.12 o 
   8   0   4       77.79       74.86     11.56 o 
  -8   1   4       36.57       41.17     20.51 o 
  -7   1   4        2.01        2.14      9.50 o 
  -6   1   4        4.12       -1.63      5.61 o 
  -5   1   4      506.32      558.16     13.59 o 
  -4   1   4       83.45       96.90      7.12 o 
  -3   1   4      209.82      215.98      6.96 o 
  -2   1   4     1267.06     1388.64     16.87 o 
  -1   1   4    30365.97    32220.39    414.40 o 
   0   1   4     2032.71     2088.58     25.51 o 
   1   1   4      750.35      678.58     10.44 o 
   2   1   4      431.91      416.47      7.66 o 
   3   1   4     1274.36     1188.74     16.06 o 
   4   1   4      582.50      569.40     12.00 o 
   5   1   4      392.38      370.67     11.59 o 
   6   1   4       54.17       43.09      6.49 o 
   7   1   4       14.08       15.94      5.97 o 
   8   1   4        4.88       11.26      7.60 o 
  -8   2   4        0.09       -1.84     20.02 o 
  -7   2   4      148.22      127.85     19.35 o 
  -6   2   4       27.81       26.32      9.24 o 
  -5   2   4        1.99        0.07      4.84 o 
  -4   2   4      564.34      518.95     11.37 o 
  -3   2   4       48.43       56.34      3.74 o 
  -2   2   4        8.12       19.00      4.02 o 
  -1   2   4      839.26      881.24     20.22 o 
   0   2   4      132.37      115.16      4.64 o 
   1   2   4      119.44      149.77     21.56 o 
   2   2   4        0.04       11.84      2.90 o 
   3   2   4      255.04      263.72      7.41 o 
   4   2   4     1456.33     1363.55     19.65 o 
   5   2   4      175.95      196.88      9.59 o 
   6   2   4       61.86       48.24      6.64 o 
   7   2   4      126.98      124.67     11.49 o 
   8   2   4        1.73        3.32      8.52 o 
  -8   3   4      124.11       98.93     20.75 o 
  -7   3   4      724.62      698.10     35.81 o 
  -6   3   4        6.52        1.83      6.79 o 
  -5   3   4        2.59       10.44      6.66 o 
  -4   3   4      639.15      618.10     29.97 o 
  -3   3   4       42.46       57.26     16.30 o 
  -2   3   4       36.78       40.40      4.86 o 
  -1   3   4        0.14       -0.15      3.83 o 
   0   3   4     3265.04     3262.40     35.19 o 
   1   3   4       44.55       79.70      5.43 o 
   2   3   4     1428.83     1349.33     21.97 o 
   3   3   4        1.06        3.49      3.22 o 
   4   3   4      243.43      247.95      8.67 o 
   5   3   4       40.66       32.95      5.47 o 
   6   3   4       51.80       65.28      8.04 o 
   7   3   4        0.49       -6.73      6.73 o 
   8   3   4        0.37       16.13      8.92 o 
  -8   4   4        4.52        0.49     12.64 o 
  -7   4   4       13.08       34.01     17.29 o 
  -6   4   4      282.16      237.66     18.95 o 
  -5   4   4      152.01      126.44     14.00 o 
  -4   4   4        7.21        7.55      7.27 o 
  -3   4   4      207.67      238.03     12.89 o 
  -2   4   4       14.62        5.99      3.69 o 
  -1   4   4      362.82      341.42      9.24 o 
   0   4   4       88.75      105.50      5.90 o 
   1   4   4      130.41      171.05      7.79 o 
   2   4   4     1049.34      926.05     18.93 o 
   3   4   4        4.92       -3.93      3.93 o 
   4   4   4        5.18        3.90      5.82 o 
   5   4   4        0.23       -1.54      5.18 o 
   6   4   4        3.25        6.15      5.92 o 
   7   4   4       89.78      100.65     11.98 o 
   8   4   4       12.61       15.89     10.36 o 
  -8   5   4       59.47       60.91     47.07 o 
  -7   5   4       20.34        6.54     10.43 o 
  -6   5   4      150.07      161.74     17.13 o 
  -5   5   4      517.65      518.00     25.51 o 
  -4   5   4      473.88      522.57     30.40 o 
  -3   5   4        2.73       15.67      5.82 o 
  -2   5   4      166.67      180.55     10.29 o 
  -1   5   4      171.06      164.77      7.84 o 
   0   5   4      156.13      208.35      8.39 o 
   1   5   4      224.37      205.20      9.17 o 
   2   5   4      295.74      278.75     13.17 o 
   3   5   4     1531.17     1418.48     28.76 o 
   4   5   4     1019.50      943.18     25.98 o 
   5   5   4        5.14       -0.78      6.97 o 
   6   5   4        2.19        2.82      6.64 o 
   7   5   4       45.29       39.17     10.70 o 
   8   5   4      163.88      199.34     21.51 o 
  -7   6   4      123.52      106.39     16.28 o 
  -6   6   4       12.08        5.05      8.73 o 
  -5   6   4      213.26      177.01     18.09 o 
  -4   6   4       30.46       35.34      8.92 o 
  -3   6   4       48.95       47.82      8.48 o 
  -2   6   4       79.82       85.04     11.43 o 
  -1   6   4       32.55       23.73      4.56 o 
   0   6   4       88.90       98.46      7.57 o 
   1   6   4      124.82      140.00      8.57 o 
   2   6   4       47.60       40.49      7.70 o 
   3   6   4     1738.74     1598.08     39.92 o 
   4   6   4      227.27      207.93     18.04 o 
   5   6   4      162.78      180.40     15.53 o 
   6   6   4       64.87       79.11     10.86 o 
   7   6   4       51.90       40.23     11.17 o 
  -7   7   4        3.06       -6.40     10.62 o 
  -6   7   4        2.42        6.79      9.72 o 
  -5   7   4        1.88       -0.96      8.08 o 
  -4   7   4      351.60      354.58     19.49 o 
  -3   7   4       62.52       66.35     13.39 o 
  -2   7   4      383.50      376.73     20.07 o 
  -1   7   4       32.40       39.74      9.65 o 
   0   7   4       31.22       37.16      6.30 o 
   1   7   4      670.70      623.07     23.22 o 
   2   7   4        0.49        3.81      6.49 o 
   3   7   4      277.08      279.07     29.32 o 
   4   7   4        0.86       -6.44      7.14 o 
   5   7   4        0.11        1.05      6.94 o 
   6   7   4        1.21        5.56      6.95 o 
   7   7   4       33.63       27.15      9.78 o 
  -7   8   4       93.39       85.00     16.29 o 
  -6   8   4        5.87        3.40     10.07 o 
  -5   8   4        0.14        5.99      9.87 o 
  -4   8   4       27.01       33.63      9.04 o 
  -3   8   4      603.64      601.50     25.80 o 
  -2   8   4      150.59      134.03     14.75 o 
  -1   8   4      222.96      219.39     24.00 o 
   0   8   4       14.73       23.72      6.95 o 
   1   8   4     1011.96      943.81     21.28 o 
   2   8   4      173.30      183.48     20.54 o 
   3   8   4       17.99       36.42     11.03 o 
   4   8   4       43.87       47.73     10.39 o 
   5   8   4        1.19        4.26      8.20 o 
   6   8   4      201.78      206.73     19.09 o 
  -6   9   4       13.84       18.58     13.03 o 
  -5   9   4       30.95       21.05     11.26 o 
  -4   9   4       48.22       36.17     10.85 o 
  -3   9   4     1069.71     1098.54     44.66 o 
  -2   9   4     1052.22     1066.63     34.54 o 
  -1   9   4      446.77      440.71     23.20 o 
   0   9   4       65.38       63.82     11.83 o 
   1   9   4        5.11       17.59      7.91 o 
   2   9   4      214.49      248.30     16.83 o 
   3   9   4      212.59      253.88     20.80 o 
   4   9   4      118.77      122.72     14.45 o 
   5   9   4        0.74        5.56      9.07 o 
   6   9   4        1.22        0.92      9.90 o 
  -5  10   4      218.10      169.59     24.39 o 
  -4  10   4        2.71        4.09     11.45 o 
  -3  10   4      310.03      289.28     29.60 o 
  -2  10   4       25.96       37.71     11.76 o 
  -1  10   4       68.89       44.12     12.25 o 
   0  10   4      163.64      139.79     20.32 o 
   1  10   4        0.04       11.74     14.51 o 
   2  10   4       23.72       26.74      8.59 o 
   3  10   4       27.48       16.35      8.96 o 
   4  10   4       16.64       19.36     12.22 o 
   5  10   4       20.35       31.94     11.08 o 
  -5  11   4       14.60       17.68     20.98 o 
  -4  11   4       15.75       22.50     15.81 o 
  -3  11   4      192.66      206.63     29.28 o 
  -2  11   4        4.04        5.76     12.64 o 
  -1  11   4       18.00       16.43     13.38 o 
   0  11   4      159.15      138.03     22.32 o 
   1  11   4       84.27       78.76     16.56 o 
   2  11   4        6.00       24.77      9.18 o 
   3  11   4       96.11      114.73     16.12 o 
   4  11   4        5.99       22.69      9.68 o 
  -4  12   4        4.24       -7.06     12.28 o 
  -3  12   4      188.57      170.78     21.09 o 
  -2  12   4       98.82      106.45     22.65 o 
  -1  12   4        3.94        8.93     38.26 o 
   0  12   4       86.26       52.75     16.51 o 
   1  12   4        2.82       52.21     15.17 o 
   2  12   4       96.23      133.41     23.43 o 
   3  12   4       20.55       31.74     15.94 o 
  -2  13   4      107.12      138.37     24.47 o 
  -1  13   4       41.01       37.38     17.18 o 
   0  13   4       32.92       44.72     17.62 o 
   1  13   4        4.38       53.84     17.96 o 
  -2 -13   5        1.42       26.40     14.55 o 
  -1 -13   5        0.07       10.50     22.26 o 
   0 -13   5      157.14      174.52     45.38 o 
   1 -13   5      198.45      260.10     38.44 o 
   2 -13   5        4.06       -0.26     18.88 o 
   3 -13   5       30.26        6.53     16.83 o 
  -4 -12   5      546.82      542.75     33.87 o 
  -3 -12   5        7.22        0.77     10.00 o 
  -2 -12   5        9.25       27.79     10.62 o 
  -1 -12   5      118.98      149.80     19.01 o 
   0 -12   5       47.25       64.75     14.11 o 
   1 -12   5       91.11      134.42     20.31 o 
   2 -12   5       62.88       68.50     25.63 o 
   3 -12   5        2.93       -1.49     16.59 o 
   4 -12   5       19.98       16.72     10.98 o 
  -5 -11   5      170.51      143.22     44.57 o 
  -4 -11   5        4.19        0.76     16.59 o 
  -3 -11   5       59.19       82.74     13.01 o 
  -2 -11   5      115.19      108.68     13.31 o 
  -1 -11   5      157.60      160.31     15.15 o 
   0 -11   5      147.79      174.28     18.12 o 
   1 -11   5       46.32       59.02     22.76 o 
   2 -11   5       91.60      134.27     27.76 o 
   3 -11   5       72.01       56.54     12.61 o 
   4 -11   5       30.37       31.47     11.51 o 
   5 -11   5        1.37        2.87     11.30 o 
  -5 -10   5      331.09      353.64     27.38 o 
  -4 -10   5       45.39       47.41     10.92 o 
  -3 -10   5       76.86       68.29     20.63 o 
  -2 -10   5       20.09       26.58      8.89 o 
  -1 -10   5      175.05      150.68     13.97 o 
   0 -10   5       97.76      106.01     11.90 o 
   1 -10   5      179.93      202.34     21.90 o 
   2 -10   5        9.07       16.92      6.77 o 
   3 -10   5       95.62      105.78     14.15 o 
   4 -10   5        3.89       26.01     11.57 o 
   5 -10   5       69.23       70.88     16.63 o 
   6 -10   5       21.18       20.56     11.77 o 
  -6  -9   5        0.72        3.37      7.37 o 
  -5  -9   5       15.63       20.52     10.74 o 
  -4  -9   5       14.14        9.90      8.24 o 
  -3  -9   5      137.48      142.45     14.12 o 
  -2  -9   5       79.38       69.69     10.51 o 
  -1  -9   5       11.59        3.72      7.80 o 
   0  -9   5      294.50      306.71     15.84 o 
   1  -9   5     1470.99     1518.08     25.49 o 
   2  -9   5       29.21       39.31      7.34 o 
   3  -9   5       13.19        5.14      8.37 o 
   4  -9   5        7.70       26.87     16.29 o 
   5  -9   5       77.37       88.33     15.02 o 
   6  -9   5      307.62      305.99     38.51 o 
  -7  -8   5      353.67      347.39     33.36 o 
  -6  -8   5       21.16       19.32     10.55 o 
  -5  -8   5       49.13       37.52     10.07 o 
  -4  -8   5       66.99       67.81     10.76 o 
  -3  -8   5       47.30       39.08      8.43 o 
  -2  -8   5      694.58      633.93     27.25 o 
  -1  -8   5      275.94      313.07     21.34 o 
   0  -8   5     1364.12     1345.60     29.54 o 
   1  -8   5       66.39       76.54      7.91 o 
   2  -8   5      153.21      151.99     11.95 o 
   3  -8   5       85.53      119.54     13.01 o 
   4  -8   5        5.63       -1.74      7.76 o 
   5  -8   5       29.77       55.58     15.39 o 
   6  -8   5      397.05      415.64    118.36 o 
   7  -8   5        8.88       21.31     17.14 o 
  -7  -7   5      102.19      120.77     18.57 o 
  -6  -7   5      173.42      173.08     19.56 o 
  -5  -7   5       68.97       56.32     11.62 o 
  -4  -7   5       16.54       22.66     10.01 o 
  -3  -7   5        2.67        1.44      5.77 o 
  -2  -7   5      869.85      864.10     27.99 o 
  -1  -7   5      735.26      706.64     20.29 o 
   0  -7   5      279.58      279.52     11.54 o 
   1  -7   5     1094.17     1069.70     21.11 o 
   2  -7   5      108.53      109.25      8.55 o 
   3  -7   5       29.57       32.96      6.73 o 
   4  -7   5       37.81       22.46      8.60 o 
   5  -7   5       22.34       16.77      9.29 o 
   6  -7   5      284.88      276.27     50.03 o 
   7  -7   5       22.15       26.11     14.59 o 
  -7  -6   5       72.33       44.88     13.78 o 
  -6  -6   5      255.73      220.89     25.46 o 
  -5  -6   5       22.68       22.86      9.70 o 
  -4  -6   5       36.76       44.15      7.78 o 
  -3  -6   5        2.56        4.05      5.03 o 
  -2  -6   5       27.29       17.63      5.83 o 
  -1  -6   5      606.99      553.07     13.17 o 
   0  -6   5       56.91       57.76      8.20 o 
   1  -6   5        0.14       -1.34      4.04 o 
   2  -6   5        6.48        4.46      4.53 o 
   3  -6   5        1.40        5.25      4.71 o 
   4  -6   5      915.62      773.24     59.94 o 
   5  -6   5        2.01       -5.05      6.29 o 
   6  -6   5       10.84        2.10     10.13 o 
   7  -6   5       84.65      112.69     20.62 o 
   8  -6   5        0.73        3.25     16.77 o 
  -8  -5   5      330.05      369.78     30.24 o 
  -7  -5   5        0.01       -4.21     11.44 o 
  -6  -5   5      119.29      134.58     15.91 o 
  -5  -5   5       75.71       80.59     12.68 o 
  -4  -5   5      380.64      387.47     15.78 o 
  -3  -5   5      137.86      157.94     10.85 o 
  -2  -5   5      192.02      234.53     11.18 o 
  -1  -5   5       16.30       14.07      3.51 o 
   0  -5   5      520.94      462.83     11.72 o 
   1  -5   5      439.63      422.62     13.50 o 
   2  -5   5      424.12      416.54     11.95 o 
   3  -5   5      158.37      174.48      9.27 o 
   4  -5   5      408.51      447.54     16.77 o 
   5  -5   5      383.36      426.43     21.06 o 
   6  -5   5       71.32       70.42     13.15 o 
   7  -5   5       78.47       75.26     24.78 o 
   8  -5   5        5.40        4.08     12.92 o 
  -8  -4   5      139.21      163.87     26.06 o 
  -7  -4   5        1.03        1.51     10.10 o 
  -6  -4   5        0.07       -2.41      8.65 o 
  -5  -4   5      987.31      915.89     23.88 o 
  -4  -4   5      476.14      475.36     15.97 o 
  -3  -4   5     1406.42     1398.44     26.83 o 
  -2  -4   5      794.27      909.21     19.29 o 
  -1  -4   5      248.68      272.56     10.71 o 
   0  -4   5      554.71      489.90     11.25 o 
   1  -4   5      615.33      631.85     13.23 o 
   2  -4   5     2069.71     2012.94     28.19 o 
   3  -4   5      551.86      482.41     15.47 o 
   4  -4   5      415.67      422.46     15.83 o 
   5  -4   5     3305.54     3231.56     52.89 o 
   6  -4   5       87.98       95.24     13.47 o 
   7  -4   5        9.70       17.18     10.37 o 
   8  -4   5       15.56        4.23     12.08 o 
  -8  -3   5       68.56       71.56     20.60 o 
  -7  -3   5       17.96       19.36     10.50 o 
  -6  -3   5      743.76      686.29     27.01 o 
  -5  -3   5      286.67      309.36     11.93 o 
  -4  -3   5       52.49       58.37      6.22 o 
  -3  -3   5      668.75      691.53     15.35 o 
  -2  -3   5     3258.35     3258.29     44.96 o 
  -1  -3   5      318.16      385.61     11.81 o 
   0  -3   5     1286.01     1160.15     17.56 o 
   1  -3   5      234.77      260.01      8.49 o 
   2  -3   5      532.23      522.59     11.37 o 
   3  -3   5     3090.47     2978.84     44.15 o 
   4  -3   5      324.10      349.70     14.94 o 
   5  -3   5      679.82      633.56     20.43 o 
   6  -3   5      112.34      111.76     12.35 o 
   7  -3   5       12.26        8.40     14.86 o 
   8  -3   5       51.83       40.55     14.61 o 
  -8  -2   5        5.08       17.50     28.71 o 
  -7  -2   5       19.71       12.01     14.25 o 
  -6  -2   5      372.18      394.88     30.47 o 
  -5  -2   5      560.22      573.37     13.85 o 
  -4  -2   5      163.04      162.63      7.76 o 
  -3  -2   5       73.80       83.81      4.84 o 
  -2  -2   5      237.32      208.22      7.16 o 
  -1  -2   5      814.18      765.85     16.18 o 
   0  -2   5      596.00      487.99      9.92 o 
   1  -2   5      328.97      362.47      8.88 o 
   2  -2   5      237.93      216.34     11.88 o 
   3  -2   5     1601.88     1557.03     23.63 o 
   4  -2   5      206.00      215.18     10.81 o 
   5  -2   5      310.76      315.10     17.23 o 
   6  -2   5        0.09        3.27      6.63 o 
   7  -2   5        1.41        8.44      7.99 o 
   8  -2   5      144.52      158.21     14.45 o 
  -8  -1   5       18.13       11.51     24.12 o 
  -7  -1   5       51.41       48.48     20.57 o 
  -6  -1   5        3.72        9.38      6.43 o 
  -5  -1   5      104.84      120.89      6.75 o 
  -4  -1   5      282.09      277.92      7.23 o 
  -3  -1   5      577.41      555.36      9.93 o 
  -2  -1   5      464.64      505.24     13.84 o 
  -1  -1   5     6837.41     6663.33     90.30 o 
   0  -1   5     3034.92     2906.45     36.98 o 
   1  -1   5     1497.04     1372.80     27.55 o 
   2  -1   5      110.83      102.68      7.32 o 
   3  -1   5       83.37       81.98      6.81 o 
   4  -1   5      535.33      505.32     13.07 o 
   5  -1   5     2635.58     2457.62     38.69 o 
   6  -1   5      100.78      108.29      9.60 o 
   7  -1   5        0.59       -0.68      4.90 o 
   8  -1   5       88.24       81.94     10.74 o 
  -8   0   5       45.45       41.43     30.50 o 
  -7   0   5      246.92      289.85     29.09 o 
  -6   0   5        5.64        1.92      8.09 o 
  -5   0   5      339.77      353.35     11.01 o 
  -4   0   5      244.80      257.20     16.05 o 
  -3   0   5       34.12       67.41      4.39 o 
  -2   0   5      357.97      380.65     14.12 o 
  -1   0   5     9119.59     9060.27    103.61 o 
   0   0   5        0.66       -0.11      3.65 o 
   1   0   5     5868.05     5583.24     50.56 o 
   2   0   5     3944.19     3814.77     37.52 o 
   3   0   5       63.69       67.47      5.39 o 
   4   0   5      486.00      450.78     10.73 o 
   5   0   5      384.59      351.12     11.49 o 
   6   0   5        7.17        3.98      4.78 o 
   7   0   5       48.16       40.29      6.89 o 
   8   0   5       67.42       86.24     10.07 o 
  -8   1   5       41.51       25.38     17.35 o 
  -7   1   5      158.75      162.72     17.27 o 
  -6   1   5      363.17      370.95     19.02 o 
  -5   1   5        0.02        6.87      5.08 o 
  -4   1   5       53.62       62.02      5.15 o 
  -3   1   5       75.50       83.73      4.86 o 
  -2   1   5      621.30      615.50     15.62 o 
  -1   1   5     1168.17     1551.86     42.22 o 
   0   1   5      812.79      790.65     13.45 o 
   1   1   5     1068.63     1019.34     12.65 o 
   2   1   5     1878.96     1770.90     19.74 o 
   3   1   5      609.12      626.98     11.40 o 
   4   1   5       13.96       13.49      3.88 o 
   5   1   5       23.27       33.05      5.30 o 
   6   1   5      150.48      145.56     13.31 o 
   7   1   5      259.75      254.28     15.35 o 
   8   1   5       16.51        0.10      7.41 o 
  -8   2   5       68.19       75.93     18.53 o 
  -7   2   5       27.01       12.47     12.01 o 
  -6   2   5      466.18      486.78     21.22 o 
  -5   2   5      351.39      344.79     14.11 o 
  -4   2   5       76.53       89.46      6.58 o 
  -3   2   5        4.87        2.09      2.40 o 
  -2   2   5      179.07      195.87      7.58 o 
  -1   2   5      378.17      400.21      7.97 o 
   0   2   5        0.09        3.40      2.66 o 
   1   2   5       35.43       44.25      5.31 o 
   2   2   5     9711.24    10428.08     86.61 o 
   3   2   5       63.96       53.89      5.01 o 
   4   2   5      987.37      966.49     16.47 o 
   5   2   5       27.36       25.87      5.29 o 
   6   2   5        7.08        9.94      5.27 o 
   7   2   5       21.34       10.93      6.67 o 
   8   2   5       15.47       31.55      9.15 o 
  -8   3   5       82.50       37.81     23.00 o 
  -7   3   5        8.23        3.24     11.80 o 
  -6   3   5       62.17       67.41     19.64 o 
  -5   3   5       98.16       83.80     11.44 o 
  -4   3   5       75.78       95.81     12.24 o 
  -3   3   5     1187.19     1185.62     19.09 o 
  -2   3   5      337.41      302.09     20.57 o 
  -1   3   5      611.50      615.83     12.49 o 
   0   3   5      218.76      187.64      7.30 o 
   1   3   5        8.33       11.87      3.30 o 
   2   3   5      324.40      376.29     11.87 o 
   3   3   5       53.67       70.59      5.35 o 
   4   3   5     1640.58     1638.79     22.84 o 
   5   3   5      276.73      274.55     12.19 o 
   6   3   5       10.38        4.35      6.12 o 
   7   3   5        8.07        9.56      6.44 o 
   8   3   5      206.96      200.26     16.61 o 
  -8   4   5       56.89       43.51     18.13 o 
  -7   4   5      335.59      295.42     28.52 o 
  -6   4   5        2.07       -3.50      7.67 o 
  -5   4   5       20.64        5.24     16.33 o 
  -4   4   5      169.11      194.13     18.97 o 
  -3   4   5      124.58      112.00     10.16 o 
  -2   4   5      668.84      686.38     17.99 o 
  -1   4   5        3.16        4.17      2.25 o 
   0   4   5      106.27       95.94      5.98 o 
   1   4   5      633.92      629.85     13.19 o 
   2   4   5      251.33      283.26     12.98 o 
   3   4   5      229.70      245.48     12.06 o 
   4   4   5     1183.58     1102.49     21.62 o 
   5   4   5      603.16      582.80     15.23 o 
   6   4   5      173.73      190.00     12.95 o 
   7   4   5        0.07        3.48      7.08 o 
   8   4   5       31.17       31.14     10.96 o 
  -8   5   5        4.80        4.57     14.64 o 
  -7   5   5        0.57       -7.00     11.66 o 
  -6   5   5       16.10       12.04      9.15 o 
  -5   5   5       43.12       38.71     10.06 o 
  -4   5   5      289.09      305.38     19.34 o 
  -3   5   5      535.61      544.49     18.14 o 
  -2   5   5     1052.16     1014.60     23.65 o 
  -1   5   5      199.13      235.28      8.57 o 
   0   5   5       10.88        7.84      4.07 o 
   1   5   5     2116.05     2099.18     28.58 o 
   2   5   5      207.92      247.68     12.80 o 
   3   5   5     3494.26     3213.53     45.34 o 
   4   5   5        2.52       -1.49      5.49 o 
   5   5   5       26.65       16.21      7.08 o 
   6   5   5      223.77      197.82     16.41 o 
   7   5   5      177.77      167.23     21.59 o 
  -7   6   5        1.03      -11.08     13.10 o 
  -6   6   5        0.63       12.00      9.51 o 
  -5   6   5        0.18       -0.62      8.27 o 
  -4   6   5       62.13       73.82     11.45 o 
  -3   6   5       20.42       32.15      7.61 o 
  -2   6   5     1778.72     1783.72     40.46 o 
  -1   6   5        6.81       12.97      4.60 o 
   0   6   5        8.32        1.85      5.36 o 
   1   6   5       86.06       97.40      7.95 o 
   2   6   5        2.87        8.28      5.83 o 
   3   6   5        7.60        4.27      5.12 o 
   4   6   5      120.22      134.78     13.11 o 
   5   6   5        0.31       -3.60      6.02 o 
   6   6   5      260.05      264.77     17.06 o 
   7   6   5        8.97        1.91      8.74 o 
  -7   7   5       48.51       64.46     19.78 o 
  -6   7   5        9.73       16.38     11.10 o 
  -5   7   5        2.87        3.02      8.49 o 
  -4   7   5      637.77      630.67     24.26 o 
  -3   7   5        0.14       11.69      8.74 o 
  -2   7   5      464.71      419.94     20.91 o 
  -1   7   5      284.54      314.29     19.87 o 
   0   7   5       22.92       32.48      6.47 o 
   1   7   5      481.01      472.88     15.70 o 
   2   7   5       59.54       70.89      9.09 o 
   3   7   5      491.64      453.62     18.72 o 
   4   7   5       96.70      119.91     13.42 o 
   5   7   5       57.73       57.71     11.03 o 
   6   7   5        0.05        2.48      6.70 o 
   7   7   5       32.89       17.37      8.97 o 
  -7   8   5       30.27       -3.62     29.77 o 
  -6   8   5       26.74       15.41     11.45 o 
  -5   8   5       48.81       27.93     11.24 o 
  -4   8   5       32.81       33.81     15.04 o 
  -3   8   5     1014.25     1029.14     33.73 o 
  -2   8   5       81.56      106.83     13.91 o 
  -1   8   5        0.03       -4.11      8.10 o 
   0   8   5      126.99      117.33     21.71 o 
   1   8   5      544.53      518.71     16.21 o 
   2   8   5       21.24       12.31      7.11 o 
   3   8   5       66.87       60.00     10.53 o 
   4   8   5        0.97        1.71      7.51 o 
   5   8   5      186.24      156.43     16.35 o 
   6   8   5       38.94       33.97      9.77 o 
  -6   9   5        0.05      -10.43     14.28 o 
  -5   9   5       21.20       36.66     21.56 o 
  -4   9   5      122.05      109.73     15.52 o 
  -3   9   5      459.36      500.85     26.01 o 
  -2   9   5       13.94       19.67     13.27 o 
  -1   9   5      110.27      109.10     15.24 o 
   0   9   5        0.93        5.86      8.88 o 
   1   9   5        7.85       -0.71      7.35 o 
   2   9   5      324.08      318.06     17.87 o 
   3   9   5       40.50       30.76     10.30 o 
   4   9   5       11.36       10.49      8.40 o 
   5   9   5      358.92      345.40     28.77 o 
   6   9   5        4.59       16.45     10.15 o 
  -5  10   5       36.56       60.41     19.49 o 
  -4  10   5       12.02       19.56     11.21 o 
  -3  10   5        0.34        2.89     10.64 o 
  -2  10   5       10.00       18.49     11.05 o 
  -1  10   5       54.22       68.85     13.59 o 
   0  10   5       33.39        0.17     36.68 o 
   1  10   5      152.32      119.82     19.74 o 
   2  10   5      294.09      311.62     22.84 o 
   3  10   5        0.29        9.49      7.88 o 
   4  10   5       64.43       76.50     12.61 o 
   5  10   5        6.98       29.58     11.82 o 
  -4  11   5       25.13       18.74     12.89 o 
  -3  11   5       84.14       69.66     15.08 o 
  -2  11   5        7.14       24.63     12.53 o 
  -1  11   5        0.37       19.08     12.47 o 
   0  11   5      626.79      590.64     37.82 o 
   1  11   5       22.75       39.52     28.66 o 
   2  11   5       17.95       48.04     32.48 o 
   3  11   5       28.42       33.50     14.19 o 
   4  11   5        0.23       15.05      9.72 o 
  -3  12   5        2.16        1.17     12.30 o 
  -2  12   5        6.37        5.60     13.69 o 
  -1  12   5       26.01        9.90     12.36 o 
   0  12   5      177.61      130.45     22.09 o 
   1  12   5       39.05       51.65     21.18 o 
   2  12   5        7.20       37.30     16.42 o 
   3  12   5        1.92       -1.47     18.20 o 
  -1  13   5        7.33       36.53     23.56 o 
   0  13   5       82.41       81.53     27.02 o 
   1  13   5      166.45      139.19     22.63 o 
  -2 -13   6       22.20       17.78     13.04 o 
  -1 -13   6       86.56      102.81     16.80 o 
   0 -13   6       61.59       84.07     18.84 o 
   1 -13   6        2.04       20.58     21.99 o 
   2 -13   6        0.23       -1.83     14.70 o 
  -4 -12   6       48.89       67.53     36.03 o 
  -3 -12   6      101.25      123.60     18.30 o 
  -2 -12   6        0.05       17.42     12.84 o 
  -1 -12   6        0.57       -1.69     10.71 o 
   0 -12   6       82.61       94.84     16.96 o 
   1 -12   6        4.84       40.96     16.47 o 
   2 -12   6       27.20       27.77     20.81 o 
   3 -12   6        0.78       11.22     18.28 o 
   4 -12   6       46.17       51.93     14.09 o 
  -5 -11   6       67.76       83.80     18.44 o 
  -4 -11   6      113.97       87.65     16.39 o 
  -3 -11   6        2.78       -2.63      8.29 o 
  -2 -11   6        3.82       -7.32      8.24 o 
  -1 -11   6       64.73       68.53     15.59 o 
   0 -11   6       39.71       36.25     12.11 o 
   1 -11   6       11.61       38.78     14.25 o 
   2 -11   6        0.02       16.68     12.64 o 
   3 -11   6      121.89      146.34     16.78 o 
   4 -11   6        7.42        6.18     11.39 o 
   5 -11   6       83.96      110.25     15.99 o 
  -5 -10   6        1.15        6.61     10.39 o 
  -4 -10   6       25.21       30.82     11.02 o 
  -3 -10   6       23.64       21.03      9.03 o 
  -2 -10   6      411.42      387.39     20.84 o 
  -1 -10   6        0.28        7.03      8.00 o 
   0 -10   6       10.33        7.27      8.11 o 
   1 -10   6        7.93       10.86     12.43 o 
   2 -10   6      104.63      117.73     16.30 o 
   3 -10   6       16.58       15.24      8.59 o 
   4 -10   6        9.38       11.74      9.19 o 
   5 -10   6       31.91       56.57     18.71 o 
   6 -10   6      129.30      147.69     33.64 o 
  -6  -9   6      150.49      138.84     18.65 o 
  -5  -9   6      244.44      231.42     22.23 o 
  -4  -9   6       73.08       45.58     16.12 o 
  -3  -9   6       22.94       22.42      8.38 o 
  -2  -9   6      115.84      105.80     11.94 o 
  -1  -9   6       93.84       74.33     11.07 o 
   0  -9   6      110.03      112.13     11.57 o 
   1  -9   6       56.34       65.30      8.17 o 
   2  -9   6        5.91        7.01     12.00 o 
   3  -9   6       38.35       47.62     10.67 o 
   4  -9   6       44.50       25.72     10.55 o 
   5  -9   6        3.29        7.45     10.10 o 
   6  -9   6       25.57       25.06     13.28 o 
  -7  -8   6        1.44       15.21     17.40 o 
  -6  -8   6       11.90       16.01     10.89 o 
  -5  -8   6       31.01       26.32      9.28 o 
  -4  -8   6       83.16       81.02     16.40 o 
  -3  -8   6       66.68       61.72      9.91 o 
  -2  -8   6      118.27      107.86     11.29 o 
  -1  -8   6      213.07      208.97     14.65 o 
   0  -8   6       29.15       35.40     10.58 o 
   1  -8   6       10.05        6.86      6.86 o 
   2  -8   6       35.90       27.57      7.21 o 
   3  -8   6        3.03        2.75      7.57 o 
   4  -8   6      992.64      956.50     77.77 o 
   5  -8   6        0.86        2.45      9.90 o 
   6  -8   6       58.26       91.90     19.33 o 
   7  -8   6       72.85       90.76     20.78 o 
  -7  -7   6        1.87        2.68     10.36 o 
  -6  -7   6        7.11       15.57     10.55 o 
  -5  -7   6       24.47       38.87     14.22 o 
  -4  -7   6       10.17       13.76      6.75 o 
  -3  -7   6       81.63      103.71     10.61 o 
  -2  -7   6      212.36      210.44     14.99 o 
  -1  -7   6       33.82       31.75      7.24 o 
   0  -7   6      628.60      625.91     16.03 o 
   1  -7   6      313.00      322.33     14.08 o 
   2  -7   6       88.71       76.12      7.97 o 
   3  -7   6       60.52       46.79      7.71 o 
   4  -7   6      101.06       58.70     10.60 o 
   5  -7   6      322.63      253.39     54.44 o 
   6  -7   6      347.63      349.57     69.66 o 
   7  -7   6        1.26        6.94     12.09 o 
  -7  -6   6       36.89       19.24     12.20 o 
  -6  -6   6       78.45      109.53     21.72 o 
  -5  -6   6      256.30      246.02     20.23 o 
  -4  -6   6       38.07       41.74      7.80 o 
  -3  -6   6        1.52        9.98      6.16 o 
  -2  -6   6       69.94       74.60     13.41 o 
  -1  -6   6        0.06       -1.64      3.36 o 
   0  -6   6       43.05       35.95      5.22 o 
   1  -6   6       76.31       77.77      7.23 o 
   2  -6   6      694.79      682.01     16.38 o 
   3  -6   6      141.90      162.70      9.98 o 
   4  -6   6        0.06        1.63      5.89 o 
   5  -6   6       81.71       95.66     18.43 o 
   6  -6   6       26.29       20.44      9.90 o 
   7  -6   6        3.10        5.58     11.98 o 
  -8  -5   6        0.45        0.18     12.33 o 
  -7  -5   6        1.34        4.18     11.36 o 
  -6  -5   6      385.29      388.53     26.17 o 
  -5  -5   6       22.42       12.97      8.69 o 
  -4  -5   6        4.18        8.82      5.63 o 
  -3  -5   6        0.04       -1.55      4.28 o 
  -2  -5   6      537.07      527.71     15.71 o 
  -1  -5   6        8.86        5.67      3.36 o 
   0  -5   6     1242.37     1163.26     19.92 o 
   1  -5   6       35.63       47.72      8.19 o 
   2  -5   6      593.49      579.27     14.28 o 
   3  -5   6     1096.21     1091.22     20.86 o 
   4  -5   6       61.33       61.38      8.71 o 
   5  -5   6      243.86      238.29     15.34 o 
   6  -5   6        2.36        6.54      8.09 o 
   7  -5   6       71.26       91.72     18.29 o 
   8  -5   6       82.94       88.10     19.85 o 
  -8  -4   6       88.06       98.30     17.32 o 
  -7  -4   6       46.16       29.60     12.81 o 
  -6  -4   6      372.19      369.08     24.71 o 
  -5  -4   6      779.70      784.58     32.09 o 
  -4  -4   6       99.26      114.22     15.66 o 
  -3  -4   6        8.59       12.93      4.98 o 
  -2  -4   6     1129.74     1126.18     21.98 o 
  -1  -4   6      832.78      809.44     17.44 o 
   0  -4   6      619.85      610.67     13.02 o 
   1  -4   6       10.32       29.33      6.39 o 
   2  -4   6      360.48      372.63     10.59 o 
   3  -4   6      674.62      676.79     18.60 o 
   4  -4   6       48.92       36.68      7.60 o 
   5  -4   6       34.71       41.72      9.54 o 
   6  -4   6      123.61      142.09     13.65 o 
   7  -4   6        2.44        4.81      9.48 o 
   8  -4   6       31.40       22.31     14.96 o 
  -8  -3   6       35.35       31.62     14.01 o 
  -7  -3   6      189.26      222.94     21.02 o 
  -6  -3   6      215.35      235.16     20.18 o 
  -5  -3   6      141.95      133.96     14.21 o 
  -4  -3   6      245.04      243.43     13.40 o 
  -3  -3   6      521.31      575.52     13.02 o 
  -2  -3   6      103.57       95.02      5.71 o 
  -1  -3   6     1100.44     1125.49     17.42 o 
   0  -3   6      121.82      144.87      6.83 o 
   1  -3   6     3214.82     3195.95     38.93 o 
   2  -3   6      128.33      137.09      6.08 o 
   3  -3   6       21.79       37.31      5.95 o 
   4  -3   6      107.42      113.52     10.33 o 
   5  -3   6      889.51      871.75     24.26 o 
   6  -3   6      156.78      157.06     14.08 o 
   7  -3   6        7.42       19.52      9.34 o 
   8  -3   6       97.68       88.72     12.94 o 
  -8  -2   6       41.20       76.22     34.78 o 
  -7  -2   6        4.07       13.55      9.93 o 
  -6  -2   6      267.84      294.76     21.20 o 
  -5  -2   6        5.42       -1.14      6.15 o 
  -4  -2   6       55.15       58.94      5.03 o 
  -3  -2   6        4.33        4.88      3.07 o 
  -2  -2   6       74.58       64.71      4.39 o 
  -1  -2   6        9.56       25.58      3.27 o 
   0  -2   6      124.04      131.13      8.15 o 
   1  -2   6      513.73      596.77     11.63 o 
   2  -2   6      799.39      775.79     17.28 o 
   3  -2   6      229.29      247.75     12.24 o 
   4  -2   6       17.96       27.10      6.55 o 
   5  -2   6       31.76       26.33      7.66 o 
   6  -2   6      226.36      231.85     16.47 o 
   7  -2   6       46.76       28.14      8.19 o 
   8  -2   6       47.57       42.01      9.38 o 
  -8  -1   6       96.71       88.66     34.48 o 
  -7  -1   6      119.03      105.06     19.63 o 
  -6  -1   6      173.35      196.96     14.19 o 
  -5  -1   6       92.82      119.13      9.37 o 
  -4  -1   6      258.91      263.46      7.14 o 
  -3  -1   6       32.70       47.83      4.10 o 
  -2  -1   6      473.74      465.02     13.73 o 
  -1  -1   6     3427.80     3325.00     49.97 o 
   0  -1   6      116.54      106.35      5.30 o 
   1  -1   6      572.29      558.07     13.08 o 
   2  -1   6     3916.78     3805.86     51.35 o 
   3  -1   6      370.68      350.59     12.80 o 
   4  -1   6      600.53      559.43     13.77 o 
   5  -1   6       64.86       69.33      8.48 o 
   6  -1   6        5.63        8.61      5.02 o 
   7  -1   6      136.27      119.88     10.87 o 
   8  -1   6      273.99      336.99     18.43 o 
  -8   0   6      157.72      228.01     43.85 o 
  -7   0   6       23.30       18.54     13.52 o 
  -6   0   6      241.87      286.22     14.20 o 
  -5   0   6      167.77      187.44     10.09 o 
  -4   0   6        8.18       28.05      4.23 o 
  -3   0   6      424.58      400.89      9.48 o 
  -2   0   6       19.08       20.49      4.12 o 
  -1   0   6     1863.36     1744.34     21.91 o 
   0   0   6      172.11      164.16      5.43 o 
   1   0   6     1140.42     1161.10     13.83 o 
   2   0   6     6201.81     6076.34     52.94 o 
   3   0   6       10.12        1.51      2.76 o 
   4   0   6     1071.41      994.93     16.26 o 
   5   0   6       63.05       54.29      6.28 o 
   6   0   6        3.13        0.08      4.58 o 
   7   0   6      116.08      107.43      9.78 o 
   8   0   6       26.98       20.03      7.47 o 
  -8   1   6      119.66       88.40     32.83 o 
  -7   1   6       46.57       58.06     13.32 o 
  -6   1   6        4.74       -0.56     12.44 o 
  -5   1   6      299.71      304.37     18.91 o 
  -4   1   6       28.88       29.11      4.27 o 
  -3   1   6      397.53      405.95      9.84 o 
  -2   1   6      201.21      233.23      7.02 o 
  -1   1   6      262.00      410.42     14.63 o 
   0   1   6     1987.02     2071.49     24.37 o 
   1   1   6     3710.55     3810.65     34.76 o 
   2   1   6     1150.50     1249.40     15.99 o 
   3   1   6     1693.54     1708.59     21.10 o 
   4   1   6      378.08      336.10     10.29 o 
   5   1   6        1.52        3.41      4.21 o 
   6   1   6       15.83       10.56      5.66 o 
   7   1   6        7.52       19.08      6.38 o 
   8   1   6      106.41      112.98     12.16 o 
  -8   2   6       40.61       31.10     12.96 o 
  -7   2   6      146.05      142.78     20.82 o 
  -6   2   6       15.85       11.68     10.15 o 
  -5   2   6        0.38        2.34      6.86 o 
  -4   2   6      185.67      174.13      6.73 o 
  -3   2   6      162.86      166.14      6.51 o 
  -2   2   6      159.02      200.82      8.16 o 
  -1   2   6      278.92      321.71      7.74 o 
   0   2   6       66.95       55.27      4.47 o 
   1   2   6      860.23     1036.19     14.92 o 
   2   2   6      423.86      513.25     10.63 o 
   3   2   6      366.10      336.25      9.74 o 
   4   2   6       31.86       34.20      4.97 o 
   5   2   6      168.98      137.96      8.55 o 
   6   2   6       71.87       82.53      8.08 o 
   7   2   6        3.84        0.01      5.84 o 
   8   2   6        1.43        9.65      7.74 o 
  -8   3   6        0.74       -9.87     13.09 o 
  -7   3   6       15.93        8.91     12.35 o 
  -6   3   6        2.99       10.26     10.74 o 
  -5   3   6       14.57       19.39      8.32 o 
  -4   3   6        1.20       16.74      6.48 o 
  -3   3   6      441.85      423.22     11.85 o 
  -2   3   6     4664.21     4647.43     83.11 o 
  -1   3   6       86.44      108.07      5.92 o 
   0   3   6      389.46      413.11      8.92 o 
   1   3   6      405.51      410.10      9.60 o 
   2   3   6      473.24      474.14     11.86 o 
   3   3   6     1618.95     1540.09     22.24 o 
   4   3   6      251.70      278.01     10.75 o 
   5   3   6       33.13       22.33      4.93 o 
   6   3   6      799.38      785.65     23.70 o 
   7   3   6       32.66       25.43      7.81 o 
   8   3   6        7.69        8.26      8.79 o 
  -8   4   6        6.14       -9.41     14.30 o 
  -7   4   6        0.00       -7.95     12.63 o 
  -6   4   6        3.86       -1.57      9.68 o 
  -5   4   6       13.46       18.23      8.45 o 
  -4   4   6      569.16      610.79     23.03 o 
  -3   4   6      236.29      236.41     18.59 o 
  -2   4   6     1246.79     1182.13     24.76 o 
  -1   4   6       68.88       98.43      5.40 o 
   0   4   6       49.31       65.18      5.28 o 
   1   4   6       44.94       37.59      4.57 o 
   2   4   6        0.04        2.62      3.64 o 
   3   4   6      786.89      720.70     16.51 o 
   4   4   6      263.54      279.11     12.71 o 
   5   4   6      598.12      529.20     14.77 o 
   6   4   6       94.56       81.61     12.38 o 
   7   4   6       85.12       95.90     13.97 o 
   8   4   6       48.54       57.97     23.51 o 
  -8   5   6       83.30       75.91     20.72 o 
  -7   5   6        2.49        4.20     13.93 o 
  -6   5   6        3.15       -9.92      9.92 o 
  -5   5   6       37.35       48.61     13.92 o 
  -4   5   6     2000.41     2010.90     44.67 o 
  -3   5   6      564.88      498.02     20.21 o 
  -2   5   6       15.39       20.31      7.06 o 
  -1   5   6     2420.02     2435.83     26.65 o 
   0   5   6        0.07       -0.39      3.42 o 
   1   5   6      237.89      241.83     10.58 o 
   2   5   6      241.90      244.53     12.16 o 
   3   5   6       17.37       21.30      5.73 o 
   4   5   6      193.51      232.39     12.27 o 
   5   5   6      349.82      396.56     18.87 o 
   6   5   6        0.25       -1.83      6.15 o 
   7   5   6       30.46       31.88     10.33 o 
  -7   6   6       12.82       -0.56     14.11 o 
  -6   6   6       17.19       19.06     18.82 o 
  -5   6   6       15.59       27.23     10.20 o 
  -4   6   6      231.61      212.71     20.95 o 
  -3   6   6      755.74      755.59     40.63 o 
  -2   6   6       31.88       37.57      8.52 o 
  -1   6   6      634.08      688.37     15.98 o 
   0   6   6      688.67      713.93     15.63 o 
   1   6   6      117.95      158.75      9.53 o 
   2   6   6      306.25      329.82     14.98 o 
   3   6   6        2.54       -1.94      7.63 o 
   4   6   6      164.62      149.49     12.05 o 
   5   6   6      142.46      144.60     12.76 o 
   6   6   6      274.17      295.89     38.12 o 
   7   6   6       16.93       13.42     11.68 o 
  -7   7   6       23.49       15.71     23.65 o 
  -6   7   6       10.73       -3.40     10.20 o 
  -5   7   6      154.75      143.17     28.61 o 
  -4   7   6      110.82      108.93     17.56 o 
  -3   7   6      341.63      352.80     20.86 o 
  -2   7   6        3.48        7.09      8.62 o 
  -1   7   6      160.46      146.31     12.92 o 
   0   7   6       12.26       13.55      5.35 o 
   1   7   6      301.03      342.91     14.66 o 
   2   7   6       98.37       99.42      9.67 o 
   3   7   6       64.11       73.60     10.71 o 
   4   7   6        1.09       -2.81      6.94 o 
   5   7   6       31.73       25.68     10.23 o 
   6   7   6       46.72       33.66      9.32 o 
   7   7   6      445.46      485.46     32.46 o 
  -6   8   6        3.99        8.07     15.06 o 
  -5   8   6      293.81      280.13     27.25 o 
  -4   8   6       45.68       49.05     12.06 o 
  -3   8   6      149.70      175.26     17.84 o 
  -2   8   6       18.11       12.05     12.02 o 
  -1   8   6       94.69       76.17     12.77 o 
   0   8   6      460.36      445.67     21.72 o 
   1   8   6      314.57      302.93     16.34 o 
   2   8   6      626.44      608.04     21.22 o 
   3   8   6      268.01      256.92     17.52 o 
   4   8   6       76.23       90.88     12.39 o 
   5   8   6        0.04       11.88      7.45 o 
   6   8   6        0.02        8.94      8.89 o 
  -6   9   6        7.52       46.79     34.12 o 
  -5   9   6      205.64      227.00     26.36 o 
  -4   9   6      518.64      505.67     33.35 o 
  -3   9   6       60.12       56.09     12.77 o 
  -2   9   6        2.27       -1.13     11.12 o 
  -1   9   6        4.51       -8.49      8.49 o 
   0   9   6     1407.55     1298.31     51.46 o 
   1   9   6        0.54       12.89     12.16 o 
   2   9   6        3.28       18.45     15.13 o 
   3   9   6       54.10       53.82     10.48 o 
   4   9   6      121.67      120.22     19.07 o 
   5   9   6        7.11       21.71      8.74 o 
   6   9   6        1.69       38.33     15.25 o 
  -5  10   6       39.49       27.61     17.38 o 
  -4  10   6       14.39       15.39     11.72 o 
  -3  10   6       20.49       15.47     11.47 o 
  -2  10   6       85.47       86.53     14.83 o 
  -1  10   6       79.64       75.75     16.90 o 
   0  10   6      301.77      279.45     27.51 o 
   1  10   6      220.46      144.47     21.56 o 
   2  10   6       10.64       20.35      8.08 o 
   3  10   6       87.66       98.43     12.57 o 
   4  10   6       96.87       78.98     14.20 o 
   5  10   6        5.47        9.54     10.32 o 
  -4  11   6      276.43      240.01     23.44 o 
  -3  11   6       74.22       64.40     15.11 o 
  -2  11   6      116.43      116.79     17.11 o 
  -1  11   6       93.30       89.22     19.17 o 
   0  11   6        1.68        1.26     10.98 o 
   1  11   6       45.65       54.14     15.55 o 
   2  11   6       26.89       33.54     28.21 o 
   3  11   6      282.50      341.81     49.28 o 
   4  11   6       24.56       32.13     11.15 o 
  -3  12   6       33.91       32.60     15.26 o 
  -2  12   6        1.63       30.02     17.01 o 
  -1  12   6      362.97      324.89     32.41 o 
   0  12   6       65.65       86.56     19.82 o 
   1  12   6        3.13       12.48     13.17 o 
   2  12   6       14.22       41.01     19.32 o 
   3  12   6       57.48       30.79     21.06 o 
   0  13   6        4.16        0.28     19.60 o 
  -2 -13   7      144.38      154.38     25.44 o 
  -1 -13   7       35.22       95.44     24.22 o 
   0 -13   7       56.25       96.32     29.88 o 
   1 -13   7        3.01       29.97     24.06 o 
   2 -13   7      139.24      127.52     33.04 o 
  -3 -12   7      121.32      157.82     36.43 o 
  -2 -12   7      297.30      282.81     23.03 o 
  -1 -12   7        5.38       16.26     19.89 o 
   0 -12   7       86.39       94.47     15.41 o 
   1 -12   7      142.62      177.68     32.48 o 
   2 -12   7       38.94       28.66     20.49 o 
   3 -12   7       32.57       23.76     21.36 o 
   4 -12   7       63.00       41.02     15.57 o 
  -4 -11   7      117.69      135.68     18.77 o 
  -3 -11   7       15.29        9.03     14.76 o 
  -2 -11   7        0.47        5.12      8.40 o 
  -1 -11   7       38.25       37.38      9.76 o 
   0 -11   7       89.26       81.30     14.19 o 
   1 -11   7       97.62       99.31     18.03 o 
   2 -11   7        2.03        7.84     12.22 o 
   3 -11   7       82.18      105.15     16.00 o 
   4 -11   7      232.01      269.17     22.92 o 
   5 -11   7        0.37       -3.34      8.88 o 
  -5 -10   7       66.77       25.30     11.60 o 
  -4 -10   7       83.52       57.22     13.13 o 
  -3 -10   7        1.02        6.25      9.95 o 
  -2 -10   7        2.87        3.98      7.97 o 
  -1 -10   7       91.24      125.20     15.80 o 
   0 -10   7       10.01       10.36      8.47 o 
   1 -10   7      180.79      207.81     26.17 o 
   2 -10   7       17.03       10.11      9.12 o 
   3 -10   7       62.94       67.29     13.03 o 
   4 -10   7       50.16       62.47     15.35 o 
   5 -10   7        3.15       24.70     12.40 o 
   6 -10   7      406.87      342.27     44.92 o 
  -6  -9   7       54.02       47.60     13.49 o 
  -5  -9   7       23.01       32.31     10.47 o 
  -4  -9   7        1.23        5.95      9.89 o 
  -3  -9   7      188.66      201.69     23.31 o 
  -2  -9   7       30.53       17.95     11.83 o 
  -1  -9   7      108.57      114.73     16.56 o 
   0  -9   7       56.73       58.02      9.78 o 
   1  -9   7      777.23      782.06     23.09 o 
   2  -9   7      481.71      510.87     28.03 o 
   3  -9   7        6.92        4.50      8.41 o 
   4  -9   7       27.97       12.71     16.03 o 
   5  -9   7       11.04       18.11     14.01 o 
   6  -9   7       72.70       75.26     20.95 o 
  -6  -8   7      176.90      199.61     21.77 o 
  -5  -8   7       14.37       19.30     10.05 o 
  -4  -8   7       36.05       50.90     10.64 o 
  -3  -8   7      128.32       92.68     13.15 o 
  -2  -8   7       50.42       70.61      9.50 o 
  -1  -8   7      183.01      208.83     14.41 o 
   0  -8   7        8.05        5.18      6.89 o 
   1  -8   7       13.69       12.90      6.26 o 
   2  -8   7      669.92      685.42     20.47 o 
   3  -8   7      233.83      193.00     16.56 o 
   4  -8   7       96.55       89.78     12.93 o 
   5  -8   7       30.32       23.40      8.86 o 
   6  -8   7       13.42        9.92     12.57 o 
   7  -8   7       50.31       69.50     18.71 o 
  -7  -7   7        0.12        0.86     12.30 o 
  -6  -7   7       59.71       54.94     22.85 o 
  -5  -7   7        8.90        7.20      8.37 o 
  -4  -7   7      248.77      200.03     18.06 o 
  -3  -7   7        3.21       -2.34      5.56 o 
  -2  -7   7       25.51       19.24      8.60 o 
  -1  -7   7      115.16      118.51     10.82 o 
   0  -7   7     2872.04     2857.10     40.39 o 
   1  -7   7      331.41      319.49     12.80 o 
   2  -7   7       10.18       13.03      5.70 o 
   3  -7   7      128.20      124.94     11.08 o 
   4  -7   7      109.43      119.17     14.03 o 
   5  -7   7      119.81      107.06     13.76 o 
   6  -7   7        8.22        8.65     10.96 o 
   7  -7   7       23.82       22.33     14.06 o 
  -7  -6   7       45.61       35.81     13.81 o 
  -6  -6   7        0.24       10.99      9.79 o 
  -5  -6   7      347.63      346.70     34.63 o 
  -4  -6   7       18.71       29.32      9.55 o 
  -3  -6   7      155.72      153.68     11.75 o 
  -2  -6   7      243.99      219.84     13.00 o 
  -1  -6   7       53.23       62.44      8.11 o 
   0  -6   7      801.38      841.60     17.83 o 
   1  -6   7       28.79       13.50      5.29 o 
   2  -6   7       21.01       13.86      4.96 o 
   3  -6   7       43.11       33.99      7.37 o 
   4  -6   7       86.66       84.62      9.82 o 
   5  -6   7      458.89      499.69     30.00 o 
   6  -6   7       62.94       46.21     12.43 o 
   7  -6   7      311.56      354.53     33.61 o 
  -7  -5   7       88.83       88.01     26.12 o 
  -6  -5   7       97.60       83.19     14.28 o 
  -5  -5   7      147.56      189.19     17.94 o 
  -4  -5   7       68.17       66.82     10.87 o 
  -3  -5   7        0.01       -3.80      4.66 o 
  -2  -5   7     1634.73     1643.82     30.02 o 
  -1  -5   7        2.05        3.18      3.46 o 
   0  -5   7      253.26      266.47     10.88 o 
   1  -5   7     1242.98     1232.52     21.64 o 
   2  -5   7      219.27      195.84      9.83 o 
   3  -5   7      597.54      619.13     18.69 o 
   4  -5   7       38.25       31.45     12.61 o 
   5  -5   7      141.88      141.82     12.85 o 
   6  -5   7       96.22       96.19     14.48 o 
   7  -5   7        2.19       14.94     10.46 o 
   8  -5   7       51.94       42.46     16.18 o 
  -8  -4   7        0.61       13.58     24.49 o 
  -7  -4   7      194.33      217.28     32.77 o 
  -6  -4   7        5.22       15.21      6.51 o 
  -5  -4   7        9.48        7.01      7.80 o 
  -4  -4   7        0.24       14.79      7.84 o 
  -3  -4   7       14.10       11.88      5.40 o 
  -2  -4   7       27.70       44.24      4.81 o 
  -1  -4   7      725.34      669.54     19.85 o 
   0  -4   7      384.54      357.00     10.28 o 
   1  -4   7        4.62       14.65      4.18 o 
   2  -4   7      287.86      305.55      9.80 o 
   3  -4   7     1959.74     1923.35     34.52 o 
   4  -4   7      117.19      115.93     11.07 o 
   5  -4   7      176.28      171.58     13.79 o 
   6  -4   7       81.47       91.38     15.74 o 
   7  -4   7      227.51      226.46     23.86 o 
   8  -4   7       15.60       20.17     14.00 o 
  -8  -3   7       25.28       34.44     18.53 o 
  -7  -3   7        6.43        4.94     15.37 o 
  -6  -3   7      320.60      355.45     24.13 o 
  -5  -3   7       55.47       52.56      9.44 o 
  -4  -3   7      646.78      674.54     23.56 o 
  -3  -3   7      113.08      123.71      7.15 o 
  -2  -3   7       18.89       21.58      3.75 o 
  -1  -3   7      171.81      170.46     10.60 o 
   0  -3   7      280.02      301.03      9.13 o 
   1  -3   7       39.33       44.36      4.99 o 
   2  -3   7      163.30      160.07      9.81 o 
   3  -3   7      894.43      860.18     20.83 o 
   4  -3   7      558.22      583.76     19.76 o 
   5  -3   7        7.78       -2.22      6.20 o 
   6  -3   7        4.87        7.18      7.19 o 
   7  -3   7       88.53       73.88     21.41 o 
   8  -3   7       61.75       51.79     11.92 o 
  -8  -2   7      126.57      122.36     23.67 o 
  -7  -2   7       10.29       12.73     10.27 o 
  -6  -2   7      242.13      279.78     32.42 o 
  -5  -2   7      232.01      238.09     10.97 o 
  -4  -2   7      165.97      183.52     11.82 o 
  -3  -2   7      286.27      261.89      8.74 o 
  -2  -2   7        0.03        5.88      4.39 o 
  -1  -2   7      317.84      270.35      7.72 o 
   0  -2   7       20.22       38.74      4.27 o 
   1  -2   7       30.40       46.40      4.63 o 
   2  -2   7     1109.58     1041.42     21.25 o 
   3  -2   7      127.51      141.14     10.30 o 
   4  -2   7     4682.72     4338.17     63.34 o 
   5  -2   7      117.90      122.29     12.05 o 
   6  -2   7        7.35        0.71      6.94 o 
   7  -2   7       21.84       18.58      6.71 o 
   8  -2   7        1.09        7.29      6.82 o 
  -8  -1   7        1.88       38.00     29.45 o 
  -7  -1   7        1.23       -3.14     11.82 o 
  -6  -1   7       55.44       58.99     10.86 o 
  -5  -1   7       64.25       82.70      7.44 o 
  -4  -1   7      105.28      146.78      9.39 o 
  -3  -1   7     3334.15     3029.82     45.32 o 
  -2  -1   7      648.03      672.69     26.96 o 
  -1  -1   7        0.02        0.37      4.19 o 
   0  -1   7     1669.17     1563.26     20.90 o 
   1  -1   7        7.78       10.77      5.61 o 
   2  -1   7     2315.47     2197.03     34.45 o 
   3  -1   7       34.55       15.21      5.63 o 
   4  -1   7      415.06      391.54     15.68 o 
   5  -1   7      222.67      240.80     16.39 o 
   6  -1   7       55.88       71.99      8.32 o 
   7  -1   7       88.96       87.05      9.66 o 
   8  -1   7       40.70       46.89      8.59 o 
  -8   0   7        0.01        2.95     26.76 o 
  -7   0   7       20.95       50.01     16.42 o 
  -6   0   7       36.87       44.41     12.34 o 
  -5   0   7      600.48      633.65     16.63 o 
  -4   0   7       54.48      113.06     15.48 o 
  -3   0   7      361.73      317.41      8.73 o 
  -2   0   7        3.71       11.05      3.90 o 
  -1   0   7      359.08      393.36     12.04 o 
   0   0   7        0.86       -0.75      2.86 o 
   1   0   7      989.39     1032.58     13.29 o 
   2   0   7      833.09      783.79     12.55 o 
   3   0   7      266.28      258.19      8.20 o 
   4   0   7       14.18        5.92      3.73 o 
   5   0   7       66.16       54.61      6.47 o 
   6   0   7       31.56       32.16      6.21 o 
   7   0   7       66.85       53.06      7.73 o 
   8   0   7       86.39       80.37     10.50 o 
  -8   1   7        0.01       18.60     26.54 o 
  -7   1   7        4.40      -17.04     17.04 o 
  -6   1   7        3.06        3.06     17.67 o 
  -5   1   7      241.18      246.38     12.74 o 
  -4   1   7       33.91       34.79      5.61 o 
  -3   1   7        1.71       12.91      4.41 o 
  -2   1   7     1721.39     1956.92     25.24 o 
  -1   1   7     2197.63     2391.23     29.45 o 
   0   1   7     1412.55     1345.59     18.44 o 
   1   1   7       32.13       52.40      7.47 o 
   2   1   7        2.61        3.75      3.19 o 
   3   1   7      363.46      302.09      8.66 o 
   4   1   7        5.13        5.55      3.77 o 
   5   1   7      558.53      445.84     13.39 o 
   6   1   7       78.61       72.09      8.53 o 
   7   1   7       12.07        4.28      5.67 o 
   8   1   7      199.17      167.67     13.86 o 
  -8   2   7      123.69      116.61     22.64 o 
  -7   2   7       37.77       27.16     13.36 o 
  -6   2   7        3.86       13.38     10.56 o 
  -5   2   7        6.17       -0.59      7.28 o 
  -4   2   7     1307.30     1385.83     25.15 o 
  -3   2   7      239.39      255.67      8.30 o 
  -2   2   7      865.00      879.27     14.53 o 
  -1   2   7      736.05      773.64     12.83 o 
   0   2   7     1428.61     1391.93     21.63 o 
   1   2   7     1642.94     1567.63     20.05 o 
   2   2   7       64.59       82.59      5.36 o 
   3   2   7      536.56      567.27     12.00 o 
   4   2   7      190.66      230.42      9.95 o 
   5   2   7      430.17      392.55     16.35 o 
   6   2   7      365.11      331.03     14.57 o 
   7   2   7        3.54        7.19      6.77 o 
   8   2   7      208.78      197.98     14.99 o 
  -8   3   7       38.56       10.81     24.63 o 
  -7   3   7      237.49      184.57     27.23 o 
  -6   3   7        1.17        0.98     10.73 o 
  -5   3   7        1.69       20.74      9.97 o 
  -4   3   7     1648.07     1617.09     34.36 o 
  -3   3   7       77.49       80.45      7.03 o 
  -2   3   7     1151.95     1193.17     24.21 o 
  -1   3   7       13.23       15.21      3.81 o 
   0   3   7      138.13      133.71      6.21 o 
   1   3   7     1090.14     1060.03     16.14 o 
   2   3   7       48.29       53.20      5.77 o 
   3   3   7        7.87        1.60      4.16 o 
   4   3   7      546.66      501.18     12.82 o 
   5   3   7       15.51        9.45      4.41 o 
   6   3   7      166.76      187.89     11.63 o 
   7   3   7       12.58        5.23      6.67 o 
   8   3   7       24.03       53.86     13.17 o 
  -8   4   7      247.87      216.66     40.30 o 
  -7   4   7        1.65        3.24     12.78 o 
  -6   4   7       58.94       39.90     14.96 o 
  -5   4   7       82.11       80.25     14.98 o 
  -4   4   7       98.42       89.34     16.34 o 
  -3   4   7      827.39      806.56     23.83 o 
  -2   4   7       25.29       37.72      6.70 o 
  -1   4   7      131.67      132.11      6.54 o 
   0   4   7      419.12      401.52     11.49 o 
   1   4   7      365.88      343.09     10.02 o 
   2   4   7      116.42      117.83      8.17 o 
   3   4   7       16.99        7.06      5.05 o 
   4   4   7        0.55       -4.81      4.81 o 
   5   4   7      178.23      186.77     11.87 o 
   6   4   7      112.25      111.13     11.47 o 
   7   4   7      186.30      155.91     17.23 o 
   8   4   7      248.49      261.08     41.20 o 
  -7   5   7        0.29       -8.47     20.55 o 
  -6   5   7       25.66       18.37     20.13 o 
  -5   5   7      349.65      312.75     25.20 o 
  -4   5   7       15.49       29.60     11.59 o 
  -3   5   7      120.72       84.95     14.49 o 
  -2   5   7       14.02       22.27      6.94 o 
  -1   5   7      162.59      161.55      7.55 o 
   0   5   7        2.77        4.74      4.01 o 
   1   5   7      403.56      405.16     11.53 o 
   2   5   7      449.08      433.29     13.10 o 
   3   5   7      108.36       94.05      8.52 o 
   4   5   7      377.04      366.07     18.28 o 
   5   5   7       40.58       46.48      8.45 o 
   6   5   7        1.25       -5.45      5.45 o 
   7   5   7      288.62      256.02     20.02 o 
  -7   6   7        0.49       -7.03     23.69 o 
  -6   6   7       82.83       62.09     25.69 o 
  -5   6   7       94.84       53.18     35.19 o 
  -4   6   7        0.05       -9.74      9.74 o 
  -3   6   7      110.94      111.21     11.63 o 
  -2   6   7       79.39       89.04     10.68 o 
  -1   6   7        0.14        5.83      7.50 o 
   0   6   7      829.96      815.71     15.36 o 
   1   6   7      218.37      235.21     10.88 o 
   2   6   7      906.04      859.80     18.80 o 
   3   6   7      427.46      414.10     13.84 o 
   4   6   7        1.91        5.30      5.72 o 
   5   6   7      205.69      202.01     14.65 o 
   6   6   7       26.80       16.43      8.89 o 
   7   6   7       29.37       20.28      9.15 o 
  -7   7   7        4.58      -17.36     21.91 o 
  -6   7   7       18.22       20.04     24.60 o 
  -5   7   7      295.79      210.49     32.97 o 
  -4   7   7       21.87       25.88     13.21 o 
  -3   7   7      371.38      365.85     23.00 o 
  -2   7   7      132.32      124.26     12.14 o 
  -1   7   7      449.90      441.11     18.71 o 
   0   7   7      765.49      746.88     19.32 o 
   1   7   7       49.62       54.05      8.09 o 
   2   7   7     1456.26     1379.60     27.57 o 
   3   7   7      560.15      525.63     18.03 o 
   4   7   7      102.15      110.68     11.76 o 
   5   7   7      371.63      372.58     20.01 o 
   6   7   7      171.01      163.13     16.38 o 
  -6   8   7       15.18      -21.41     21.41 o 
  -5   8   7       19.45       22.31     15.48 o 
  -4   8   7        1.78       -4.18     10.94 o 
  -3   8   7        0.07       -2.99      8.95 o 
  -2   8   7      333.55      285.59     20.71 o 
  -1   8   7       41.55       48.63     11.17 o 
   0   8   7        9.81       14.55      8.12 o 
   1   8   7      168.50      155.63     11.55 o 
   2   8   7      313.92      325.38     20.27 o 
   3   8   7        0.04        4.39      6.39 o 
   4   8   7       56.04       50.23     10.79 o 
   5   8   7        0.13        4.52      6.80 o 
   6   8   7      185.31      189.42     18.04 o 
  -6   9   7      171.27      180.40     41.87 o 
  -5   9   7       17.83       35.93     22.83 o 
  -4   9   7       37.82       22.63     12.08 o 
  -3   9   7       87.58       63.28     13.64 o 
  -2   9   7       41.06       44.08     12.48 o 
  -1   9   7       54.15       44.71     11.56 o 
   0   9   7       17.69       25.75     10.56 o 
   1   9   7        0.10       18.78     12.32 o 
   2   9   7       47.28       61.44     12.05 o 
   3   9   7      199.74      186.08     16.04 o 
   4   9   7        3.10       11.66      8.12 o 
   5   9   7        0.06        0.12      9.33 o 
  -5  10   7       50.83       47.71     19.00 o 
  -4  10   7       12.04       15.02     11.90 o 
  -3  10   7        6.32        4.83     10.90 o 
  -2  10   7        5.56        3.84     10.78 o 
  -1  10   7      212.44      209.12     22.26 o 
   0  10   7       16.03       24.53     11.38 o 
   1  10   7      131.10      170.42     22.96 o 
   2  10   7        1.37       10.66     12.04 o 
   3  10   7       49.89       83.94     21.37 o 
   4  10   7      369.54      358.34     27.40 o 
   5  10   7        4.88       17.70     13.19 o 
  -4  11   7      228.27      218.34     23.30 o 
  -3  11   7       26.75       41.69     14.36 o 
  -2  11   7        2.61       17.05     11.24 o 
  -1  11   7       16.62       42.37     13.92 o 
   0  11   7       95.71      111.67     20.63 o 
   1  11   7       52.58       52.41     15.95 o 
   2  11   7       37.83       76.06     21.61 o 
   3  11   7       71.84       90.02     18.05 o 
   4  11   7       61.00       51.16     10.36 o 
  -3  12   7       51.68       43.55     18.24 o 
  -2  12   7       47.80       36.40     15.91 o 
  -1  12   7      123.85      133.63     23.45 o 
   0  12   7        9.64       21.80     35.06 o 
   1  12   7        0.32       -0.42     16.38 o 
   2  12   7      148.53      179.48     39.10 o 
  -2 -13   8        8.96       62.59     23.55 o 
  -1 -13   8        2.25       19.06     13.59 o 
   0 -13   8      109.90      168.11     25.06 o 
   1 -13   8       76.91      143.10     22.90 o 
   2 -13   8       36.99       67.75     27.74 o 
  -3 -12   8        6.67       25.81     13.90 o 
  -2 -12   8       21.04       12.34     11.55 o 
  -1 -12   8       29.34       21.18     10.06 o 
   0 -12   8       52.86       65.94     14.61 o 
   1 -12   8      194.11      221.86     25.83 o 
   2 -12   8       25.67       17.70     15.41 o 
   3 -12   8       61.58       26.16     18.72 o 
   4 -12   8        1.41      -17.58     17.58 o 
  -4 -11   8       24.93       30.71     12.17 o 
  -3 -11   8      104.04       75.19     15.41 o 
  -2 -11   8       36.51       42.93     10.78 o 
  -1 -11   8      127.13      134.09     15.79 o 
   0 -11   8       33.31       42.41     11.49 o 
   1 -11   8       41.96       30.03     14.11 o 
   2 -11   8      210.03      257.39     26.22 o 
   3 -11   8       74.77       85.84     37.92 o 
   4 -11   8      164.90      144.89     18.47 o 
   5 -11   8        8.46       21.59     11.49 o 
  -5 -10   8        0.02       10.32     16.92 o 
  -4 -10   8        1.34       -3.36      9.89 o 
  -3 -10   8       16.04        2.42     10.19 o 
  -2 -10   8        0.96       11.04      8.60 o 
  -1 -10   8      158.64      180.22     15.39 o 
   0 -10   8      258.85      248.64     16.83 o 
   1 -10   8       15.56       23.25      8.39 o 
   2 -10   8        0.25       12.25      9.12 o 
   3 -10   8      127.61      125.08     15.69 o 
   4 -10   8      275.36      344.33     31.86 o 
   5 -10   8        9.37       24.92     14.91 o 
  -6  -9   8       20.66       26.84     18.11 o 
  -5  -9   8       24.88       28.83     11.39 o 
  -4  -9   8       21.98        8.07     18.27 o 
  -3  -9   8       40.40       12.15      9.51 o 
  -2  -9   8       33.65       23.80      8.84 o 
  -1  -9   8       86.45       73.37     10.79 o 
   0  -9   8     1082.25     1121.80     28.79 o 
   1  -9   8      154.94      168.76     13.41 o 
   2  -9   8       30.88       27.77      9.29 o 
   3  -9   8       14.53       11.77      9.04 o 
   4  -9   8        4.60       13.61      8.88 o 
   5  -9   8       64.29       64.81     16.17 o 
   6  -9   8        5.42       20.46     14.60 o 
  -6  -8   8        1.04       -3.39      9.58 o 
  -5  -8   8       27.84       39.88     12.28 o 
  -4  -8   8       27.07       24.36     10.29 o 
  -3  -8   8       99.11       76.23     13.26 o 
  -2  -8   8      287.87      310.36     18.04 o 
  -1  -8   8        3.22        8.20      7.16 o 
   0  -8   8      993.54     1000.04     26.09 o 
   1  -8   8        1.75       -6.77      6.77 o 
   2  -8   8       29.16       28.15      7.01 o 
   3  -8   8       29.75       37.85     10.02 o 
   4  -8   8        0.33       15.04      9.00 o 
   5  -8   8       52.36       67.13     13.01 o 
   6  -8   8       12.61       11.34      9.96 o 
  -7  -7   8      311.21      268.98     25.67 o 
  -6  -7   8       48.18       44.49     13.03 o 
  -5  -7   8       45.83       36.65     11.04 o 
  -4  -7   8        6.85       -2.36      7.01 o 
  -3  -7   8        0.84        8.32      7.69 o 
  -2  -7   8      469.07      479.37     24.61 o 
  -1  -7   8      698.34      699.34     21.05 o 
   0  -7   8     1036.17     1020.96     21.35 o 
   1  -7   8      741.87      715.43     18.13 o 
   2  -7   8       70.61       84.79      8.15 o 
   3  -7   8      373.00      395.92     17.34 o 
   4  -7   8       56.86       48.49     10.97 o 
   5  -7   8       96.60      103.84     14.04 o 
   6  -7   8        0.07        7.16      9.84 o 
   7  -7   8       15.14       11.83     24.37 o 
  -7  -6   8       21.68       11.13     11.99 o 
  -6  -6   8       54.76       36.95     12.16 o 
  -5  -6   8        2.84       18.44      9.26 o 
  -4  -6   8      299.45      283.26     33.12 o 
  -3  -6   8        2.61       11.19      6.75 o 
  -2  -6   8      100.64      106.32     10.30 o 
  -1  -6   8       32.29       40.06      7.24 o 
   0  -6   8      413.35      358.09     12.15 o 
   1  -6   8       78.97       71.09      7.32 o 
   2  -6   8        3.73        4.47      6.76 o 
   3  -6   8     1487.21     1467.39     30.93 o 
   4  -6   8      485.82      478.95     25.42 o 
   5  -6   8       11.52        8.54      9.04 o 
   6  -6   8      112.04      118.82     16.19 o 
   7  -6   8       67.03       81.84     18.49 o 
  -7  -5   8       28.73       23.95     12.46 o 
  -6  -5   8      734.13      756.48     31.27 o 
  -5  -5   8      137.00      133.72     15.56 o 
  -4  -5   8       53.21       53.82     11.01 o 
  -3  -5   8      205.49      206.46     27.66 o 
  -2  -5   8      132.58      146.37     13.51 o 
  -1  -5   8      882.18      824.38     16.62 o 
   0  -5   8        0.12       -0.33      3.84 o 
   1  -5   8      421.62      426.42     12.91 o 
   2  -5   8       14.15       18.88      8.08 o 
   3  -5   8       68.48       98.98     12.24 o 
   4  -5   8      473.39      484.41     19.43 o 
   5  -5   8        0.54        9.75      6.95 o 
   6  -5   8       25.24       12.81      9.21 o 
   7  -5   8      115.53      113.25     21.59 o 
  -8  -4   8       28.80       16.24     24.30 o 
  -7  -4   8       13.44        6.26      9.96 o 
  -6  -4   8      800.76      796.70     22.27 o 
  -5  -4   8        4.33       10.37      8.93 o 
  -4  -4   8       20.63       21.78      8.42 o 
  -3  -4   8     1097.51     1056.65     33.14 o 
  -2  -4   8      114.78      114.63      6.92 o 
  -1  -4   8      232.41      221.64      9.11 o 
   0  -4   8       45.58       32.43      4.74 o 
   1  -4   8      576.58      620.05     14.40 o 
   2  -4   8      784.16      775.12     19.38 o 
   3  -4   8      108.79       86.05      9.24 o 
   4  -4   8     1261.26     1254.46     28.80 o 
   5  -4   8       19.84       21.70      8.13 o 
   6  -4   8       29.35       24.08      8.86 o 
   7  -4   8        2.63       -2.39      9.55 o 
   8  -4   8       59.69       47.57     14.68 o 
  -8  -3   8       33.49       17.90     17.04 o 
  -7  -3   8        1.99       17.87     11.49 o 
  -6  -3   8        0.49       11.03      9.15 o 
  -5  -3   8       53.22       48.46      8.09 o 
  -4  -3   8       42.40       63.84     10.25 o 
  -3  -3   8     1531.29     1444.33     28.66 o 
  -2  -3   8      194.99      200.99      9.59 o 
  -1  -3   8      276.26      285.77      8.96 o 
   0  -3   8      451.77      478.65     11.63 o 
   1  -3   8      533.61      591.80     15.18 o 
   2  -3   8     2481.22     2281.86     41.14 o 
   3  -3   8       75.64       64.28      7.98 o 
   4  -3   8      827.75      791.77     22.61 o 
   5  -3   8      383.53      388.50     17.89 o 
   6  -3   8       38.20       56.03     10.37 o 
   7  -3   8       48.05       41.50     14.93 o 
   8  -3   8       26.12       24.64      8.38 o 
  -8  -2   8        0.07        8.90     15.97 o 
  -7  -2   8       69.07       68.78     28.25 o 
  -6  -2   8       18.64       21.97      9.67 o 
  -5  -2   8      577.99      576.44     20.12 o 
  -4  -2   8      589.54      563.66     15.39 o 
  -3  -2   8      888.38      839.03     20.21 o 
  -2  -2   8      672.06      675.90     18.67 o 
  -1  -2   8     1317.73     1328.71     23.64 o 
   0  -2   8      270.29      240.62      8.58 o 
   1  -2   8      498.94      506.05     11.69 o 
   2  -2   8      636.22      613.95     16.36 o 
   3  -2   8      585.11      508.73     16.38 o 
   4  -2   8      424.72      437.65     17.04 o 
   5  -2   8        1.81        2.59      6.43 o 
   6  -2   8       78.14       69.46     18.67 o 
   7  -2   8       72.71       56.82      8.63 o 
   8  -2   8      251.13      244.77     16.43 o 
  -8  -1   8       15.70      -14.79     24.97 o 
  -7  -1   8       35.70       34.26     20.90 o 
  -6  -1   8       36.76       38.66      9.75 o 
  -5  -1   8       16.73       18.27      5.76 o 
  -4  -1   8     1665.45     1660.99     29.33 o 
  -3  -1   8      187.38      190.71     10.22 o 
  -2  -1   8        2.01        9.40      4.27 o 
  -1  -1   8        0.02       -2.33      4.65 o 
   0  -1   8      306.73      264.03      8.16 o 
   1  -1   8      246.31      231.58      8.70 o 
   2  -1   8       78.44       86.25      6.82 o 
   3  -1   8      834.74      824.50     18.32 o 
   4  -1   8      347.82      355.48     13.90 o 
   5  -1   8      166.51      178.48     12.20 o 
   6  -1   8       67.91       53.66      7.69 o 
   7  -1   8       84.25      115.97     10.94 o 
   8  -1   8      172.99      165.39     13.70 o 
  -8   0   8        3.23        5.48     25.26 o 
  -7   0   8       22.96       -0.91     21.48 o 
  -6   0   8        0.04       20.77     11.16 o 
  -5   0   8      139.59      186.76     10.85 o 
  -4   0   8     1058.75     1062.73     30.21 o 
  -3   0   8      339.68      342.03     11.90 o 
  -2   0   8       52.89       63.60      6.49 o 
  -1   0   8      716.00      756.40     13.40 o 
   0   0   8        7.18        2.80      2.71 o 
   1   0   8     1950.70     1808.98     21.65 o 
   2   0   8        0.01       -1.20      2.44 o 
   3   0   8      312.84      317.49      9.89 o 
   4   0   8      111.38      113.07      7.80 o 
   5   0   8        0.32       -1.72      6.07 o 
   6   0   8      320.51      320.77     14.43 o 
   7   0   8       11.44       13.79      6.72 o 
   8   0   8       85.46      106.23     11.88 o 
  -8   1   8        3.91       15.78     25.50 o 
  -7   1   8       64.68       85.16     26.34 o 
  -6   1   8       22.89       21.25     18.09 o 
  -5   1   8        4.82       18.73      6.95 o 
  -4   1   8      290.52      362.95     19.12 o 
  -3   1   8       69.50      125.17     18.14 o 
  -2   1   8    13456.08    14696.08    148.79 o 
  -1   1   8        0.40       10.19      3.45 o 
   0   1   8        0.49        4.42      3.00 o 
   1   1   8      825.09      763.53     12.02 o 
   2   1   8      537.69      526.46     10.51 o 
   3   1   8       77.75       79.75      5.67 o 
   4   1   8       20.55       25.24      5.39 o 
   5   1   8        2.11        1.52      4.02 o 
   6   1   8      641.31      623.26     19.34 o 
   7   1   8      295.85      306.55     15.57 o 
   8   1   8        4.25       10.49      7.74 o 
  -8   2   8      251.43      228.23     40.88 o 
  -7   2   8        0.03      -17.84     17.84 o 
  -6   2   8      452.69      490.72     41.91 o 
  -5   2   8      177.64      194.76     17.25 o 
  -4   2   8       25.29       26.01      6.93 o 
  -3   2   8       86.31      125.25      6.86 o 
  -2   2   8      433.98      467.56     12.62 o 
  -1   2   8     1599.21     1518.91     20.56 o 
   0   2   8      625.25      641.58     14.26 o 
   1   2   8     1486.75     1516.09     20.25 o 
   2   2   8      580.57      561.54     11.35 o 
   3   2   8       68.46       86.43      6.12 o 
   4   2   8      148.10      150.19      8.50 o 
   5   2   8       50.76       45.07      6.22 o 
   6   2   8      174.59      188.80     11.60 o 
   7   2   8      203.91      220.29     13.46 o 
   8   2   8      242.63      285.09     18.00 o 
  -8   3   8       74.52        7.21     25.79 o 
  -7   3   8      116.38      139.08     31.23 o 
  -6   3   8        8.20        8.91     19.22 o 
  -5   3   8      704.86      727.19     50.10 o 
  -4   3   8        0.04       22.71      7.98 o 
  -3   3   8       15.45       18.12      5.32 o 
  -2   3   8      720.47      781.52     21.70 o 
  -1   3   8     1480.06     1336.32     19.38 o 
   0   3   8      502.29      477.45     13.53 o 
   1   3   8      475.33      480.46     11.15 o 
   2   3   8      235.12      243.57      9.84 o 
   3   3   8      148.41      160.50      8.78 o 
   4   3   8      116.67      131.21      8.16 o 
   5   3   8      113.09      124.94      9.16 o 
   6   3   8        0.06       -3.30      4.71 o 
   7   3   8      258.87      224.68     15.52 o 
   8   3   8      899.23     1020.36     34.76 o 
  -7   4   8       11.51      -15.00     19.20 o 
  -6   4   8       14.12      -13.34     16.66 o 
  -5   4   8      777.32      756.05     50.18 o 
  -4   4   8       82.96      115.65     18.80 o 
  -3   4   8      191.46      172.39     13.96 o 
  -2   4   8       80.46       82.45      6.81 o 
  -1   4   8      199.74      255.63      9.02 o 
   0   4   8      156.44      174.67      7.67 o 
   1   4   8       76.91       81.73      6.39 o 
   2   4   8       25.03       13.12      5.03 o 
   3   4   8        0.37       -4.59      4.59 o 
   4   4   8       82.42       82.36      8.02 o 
   5   4   8      846.08      743.45     20.91 o 
   6   4   8      100.43       79.18     11.22 o 
   7   4   8       86.64       72.47     12.31 o 
  -7   5   8       13.13      -22.73     22.73 o 
  -6   5   8        9.87       38.32     23.95 o 
  -5   5   8       24.63       46.61     23.61 o 
  -4   5   8       58.40       55.32     10.63 o 
  -3   5   8      605.15      607.13     33.49 o 
  -2   5   8      554.08      542.18     19.02 o 
  -1   5   8      217.38      245.29     11.24 o 
   0   5   8       67.67       83.50      6.21 o 
   1   5   8        6.43        6.72      4.71 o 
   2   5   8     1509.51     1401.97     24.07 o 
   3   5   8       10.58       10.10      5.35 o 
   4   5   8       62.44       74.18      7.96 o 
   5   5   8      614.88      602.90     25.76 o 
   6   5   8      561.71      531.86     22.31 o 
   7   5   8       44.25       42.20     11.18 o 
  -7   6   8       18.36       10.68     25.80 o 
  -6   6   8       33.09       40.29     24.34 o 
  -5   6   8       53.05       36.58     22.84 o 
  -4   6   8      100.17      133.24     29.04 o 
  -3   6   8      606.41      647.89     22.02 o 
  -2   6   8      653.97      597.10     20.89 o 
  -1   6   8       78.64       78.66     10.47 o 
   0   6   8       39.03       37.62      5.65 o 
   1   6   8        1.76        8.00      5.55 o 
   2   6   8       92.75      104.43     12.87 o 
   3   6   8     1196.01     1081.98     31.71 o 
   4   6   8       41.67       36.37      7.93 o 
   5   6   8       95.17       90.17     10.44 o 
   6   6   8      674.01      601.90     24.22 o 
   7   6   8        0.80       12.04      9.00 o 
  -7   7   8        7.13      -18.13     22.75 o 
  -6   7   8      126.99       82.05     31.20 o 
  -5   7   8      710.27      689.90     34.68 o 
  -4   7   8      200.51      174.42     21.27 o 
  -3   7   8       42.97       30.40     10.51 o 
  -2   7   8      309.53      367.51     19.29 o 
  -1   7   8      460.63      455.41     24.73 o 
   0   7   8        3.36       12.12      7.79 o 
   1   7   8        0.14        6.35      5.51 o 
   2   7   8      357.55      366.19     14.70 o 
   3   7   8      206.01      222.34     22.66 o 
   4   7   8      420.85      405.99     18.75 o 
   5   7   8       93.90      115.75     12.38 o 
   6   7   8        0.01       17.24      9.06 o 
  -6   8   8        4.44       31.48     27.34 o 
  -5   8   8       18.40       23.46     14.74 o 
  -4   8   8       12.94       -9.61     11.79 o 
  -3   8   8       54.26       53.67     12.56 o 
  -2   8   8       17.90       26.21     10.67 o 
  -1   8   8      238.42      237.91     16.79 o 
   0   8   8       23.04       13.46      9.81 o 
   1   8   8      267.93      300.14     23.85 o 
   2   8   8      266.81      262.55     14.78 o 
   3   8   8        2.74        9.90      6.58 o 
   4   8   8      105.29      109.55     11.40 o 
   5   8   8       15.53       29.74     12.59 o 
   6   8   8        7.82       28.05      9.97 o 
  -5   9   8        2.15       20.79     23.66 o 
  -4   9   8      529.60      477.11     28.37 o 
  -3   9   8       23.02       21.99     12.25 o 
  -2   9   8        3.37       -3.04     10.26 o 
  -1   9   8       83.70       72.17     15.35 o 
   0   9   8        5.50       11.90      9.51 o 
   1   9   8      261.36      283.06     26.84 o 
   2   9   8      249.28      226.30     16.90 o 
   3   9   8       15.69       19.43      7.44 o 
   4   9   8       44.27       55.47     15.15 o 
   5   9   8      298.14      307.59     21.60 o 
  -5  10   8       25.76       29.41     18.31 o 
  -4  10   8      273.02      239.38     23.53 o 
  -3  10   8      119.41      114.57     17.50 o 
  -2  10   8       64.61      102.61     16.55 o 
  -1  10   8       61.03       75.65     14.21 o 
   0  10   8      325.48      369.78     25.58 o 
   1  10   8      100.16      138.62     21.66 o 
   2  10   8      834.75      781.24     48.98 o 
   3  10   8      152.99      139.77     18.09 o 
   4  10   8        2.85       16.91      9.50 o 
  -4  11   8       75.51       83.18     20.22 o 
  -3  11   8       17.62       21.43     14.22 o 
  -2  11   8       71.76       54.94     14.33 o 
  -1  11   8       35.53       25.04     12.10 o 
   0  11   8       64.56       62.80     17.37 o 
   1  11   8       70.76       66.54     18.04 o 
   2  11   8        1.72       34.38     15.09 o 
   3  11   8       42.64       28.16     30.76 o 
  -2  12   8        0.18      -13.53     13.53 o 
  -1  12   8       10.98       26.47     14.52 o 
   0  12   8      125.59      104.10     22.03 o 
   1  12   8       30.66       47.14     17.73 o 
   2  12   8        6.20       21.76     19.72 o 
  -1 -13   9       59.24       95.81     22.24 o 
   0 -13   9       55.96       34.45     16.33 o 
   1 -13   9       32.44       29.15     17.71 o 
  -3 -12   9        4.45       13.77     14.90 o 
  -2 -12   9        1.12       22.68     11.35 o 
  -1 -12   9      165.67      192.71     17.26 o 
   0 -12   9       38.89       87.76     23.83 o 
   1 -12   9      188.90      181.12     24.83 o 
   2 -12   9       27.53       31.17     16.92 o 
   3 -12   9        4.41      -12.62     19.32 o 
  -4 -11   9       33.38       22.52     12.01 o 
  -3 -11   9       52.18       60.91     14.75 o 
  -2 -11   9      195.64      198.21     27.54 o 
  -1 -11   9       57.08       52.35     11.44 o 
   0 -11   9       29.42       22.58      9.74 o 
   1 -11   9       29.37       41.07     15.88 o 
   2 -11   9      139.01      171.76     40.66 o 
   3 -11   9      189.51      189.43     24.22 o 
   4 -11   9       43.66       60.65     17.47 o 
  -5 -10   9       51.34       52.14     13.21 o 
  -4 -10   9       82.90       56.86     19.68 o 
  -3 -10   9       46.09       55.29     13.23 o 
  -2 -10   9      291.08      306.36     23.58 o 
  -1 -10   9       60.12       42.60     10.00 o 
   0 -10   9       58.04       63.95     17.93 o 
   1 -10   9        9.59        6.04      9.13 o 
   2 -10   9       27.28       28.79     13.93 o 
   3 -10   9      132.62      137.65     20.36 o 
   4 -10   9        6.16       -1.18     10.28 o 
   5 -10   9      365.70      492.08     60.55 o 
  -6  -9   9        0.33       17.00     14.38 o 
  -5  -9   9       71.56       72.25     14.20 o 
  -4  -9   9        0.08       -6.02      7.82 o 
  -3  -9   9        0.44        2.84      8.53 o 
  -2  -9   9      341.55      393.28     25.34 o 
  -1  -9   9       60.55       47.31      9.49 o 
   0  -9   9      760.81      790.24     24.77 o 
   1  -9   9      158.89      151.18     15.02 o 
   2  -9   9        0.99        4.56      7.20 o 
   3  -9   9      267.97      302.61     21.30 o 
   4  -9   9        2.69       -1.04      8.85 o 
   5  -9   9      154.93      156.01     22.17 o 
   6  -9   9      136.12      119.85     19.87 o 
  -6  -8   9        0.75        0.74     10.63 o 
  -5  -8   9       57.72       38.76     18.09 o 
  -4  -8   9       30.26       22.92     10.03 o 
  -3  -8   9       22.31       43.88     10.07 o 
  -2  -8   9       37.87       30.48      9.42 o 
  -1  -8   9       44.49       43.96      9.06 o 
   0  -8   9      501.39      531.82     21.52 o 
   1  -8   9      238.14      272.11     16.60 o 
   2  -8   9        2.71        9.68     10.05 o 
   3  -8   9      275.54      259.45     22.08 o 
   4  -8   9        5.14        4.66     11.25 o 
   5  -8   9       94.25       75.49     15.53 o 
   6  -8   9       13.63       18.98     11.63 o 
  -7  -7   9        4.18       24.04     16.16 o 
  -6  -7   9        9.60       -3.57      9.75 o 
  -5  -7   9       12.77        9.67      9.05 o 
  -4  -7   9        4.61        8.66      8.68 o 
  -3  -7   9      107.44      120.99     14.79 o 
  -2  -7   9      274.55      280.78     15.80 o 
  -1  -7   9      102.70      113.52     14.34 o 
   0  -7   9     1422.60     1399.16     26.05 o 
   1  -7   9      125.45      120.10      9.55 o 
   2  -7   9      521.60      541.63     26.83 o 
   3  -7   9       25.18       26.80      7.61 o 
   4  -7   9       30.28       32.94      8.44 o 
   5  -7   9        2.36       -7.60      7.60 o 
   6  -7   9       96.63      103.82     15.24 o 
   7  -7   9       13.52       12.55     12.67 o 
  -7  -6   9        6.82        6.46      7.46 o 
  -6  -6   9      118.82      134.29     17.75 o 
  -5  -6   9        7.26       10.88      9.34 o 
  -4  -6   9        7.20        9.63     13.84 o 
  -3  -6   9      624.97      646.64     45.69 o 
  -2  -6   9      199.92      202.42     16.09 o 
  -1  -6   9       67.84       81.26      9.34 o 
   0  -6   9       47.40       47.67      6.53 o 
   1  -6   9      129.06      148.96      9.76 o 
   2  -6   9     1236.16     1180.75     26.78 o 
   3  -6   9       62.28       48.47      8.39 o 
   4  -6   9      100.63      105.30     11.36 o 
   5  -6   9       75.37       60.45     14.71 o 
   6  -6   9        3.54       -7.49      7.49 o 
   7  -6   9      123.21      155.51     19.24 o 
  -7  -5   9        4.17       -8.34     19.64 o 
  -6  -5   9        1.24       -4.73     13.26 o 
  -5  -5   9       89.02       77.57     13.06 o 
  -4  -5   9       56.77       54.86     14.70 o 
  -3  -5   9       22.14       22.73      8.43 o 
  -2  -5   9       83.17      101.16      9.74 o 
  -1  -5   9     1285.10     1257.80     21.97 o 
   0  -5   9       92.13      113.73      8.07 o 
   1  -5   9        0.10        4.53      4.61 o 
   2  -5   9      415.26      401.29     15.58 o 
   3  -5   9      155.11      111.19     10.75 o 
   4  -5   9       20.24       20.14      7.12 o 
   5  -5   9        2.05        9.84      7.46 o 
   6  -5   9       67.35       48.84     11.76 o 
   7  -5   9       55.08       43.19     13.06 o 
  -7  -4   9       96.50       95.60     16.32 o 
  -6  -4   9       19.85       24.41      7.86 o 
  -5  -4   9      164.91      146.24     16.01 o 
  -4  -4   9      166.24      196.94     16.67 o 
  -3  -4   9       72.78       84.11     16.67 o 
  -2  -4   9       47.59       49.04      5.47 o 
  -1  -4   9       19.05       34.07      6.83 o 
   0  -4   9       16.58       25.69      4.97 o 
   1  -4   9      320.48      317.72     11.23 o 
   2  -4   9        2.43        8.30      5.15 o 
   3  -4   9       38.13       50.62      8.78 o 
   4  -4   9      234.62      263.33     21.62 o 
   5  -4   9      138.44      148.08     24.55 o 
   6  -4   9        0.01        0.02      7.85 o 
   7  -4   9       40.60       15.74     12.20 o 
   8  -4   9       60.54       50.04     13.78 o 
  -8  -3   9       27.74       21.97     25.08 o 
  -7  -3   9       72.59       81.71     20.88 o 
  -6  -3   9      126.77      119.18     20.33 o 
  -5  -3   9      157.51      183.09     12.92 o 
  -4  -3   9      783.52      796.46     26.32 o 
  -3  -3   9     2549.13     2548.06     41.70 o 
  -2  -3   9       30.24       25.60      6.86 o 
  -1  -3   9        0.17       -2.71      3.37 o 
   0  -3   9       59.89       50.25      5.22 o 
   1  -3   9      235.81      255.10     13.22 o 
   2  -3   9      420.91      413.12     14.64 o 
   3  -3   9        0.02       -3.16      5.48 o 
   4  -3   9      709.19      654.07     20.88 o 
   5  -3   9      697.87      658.64     22.17 o 
   6  -3   9      465.21      440.20     21.33 o 
   7  -3   9       21.32       20.57      7.53 o 
   8  -3   9       45.13       39.67      9.10 o 
  -8  -2   9        2.80        4.81     29.00 o 
  -7  -2   9       44.85       26.86     15.17 o 
  -6  -2   9       14.61       21.62      9.70 o 
  -5  -2   9        3.47        1.79      5.48 o 
  -4  -2   9      291.97      298.44     12.66 o 
  -3  -2   9        8.49        7.81      5.77 o 
  -2  -2   9      617.56      602.10     18.78 o 
  -1  -2   9      178.26      180.63      7.76 o 
   0  -2   9       89.26      113.16      6.00 o 
   1  -2   9      429.50      416.82     11.11 o 
   2  -2   9       55.44       71.59      8.54 o 
   3  -2   9      181.82      190.96     12.56 o 
   4  -2   9     1495.04     1375.08     30.41 o 
   5  -2   9       24.52       17.36      7.80 o 
   6  -2   9      404.92      423.39     19.24 o 
   7  -2   9       46.24       53.69      8.97 o 
   8  -2   9       28.70       29.15      8.46 o 
  -8  -1   9        0.01        7.23     31.12 o 
  -7  -1   9       19.31       30.53     18.85 o 
  -6  -1   9      125.46      171.58     42.67 o 
  -5  -1   9        0.07        5.93      5.53 o 
  -4  -1   9       31.18       24.81      8.92 o 
  -3  -1   9       30.31       28.05      5.99 o 
  -2  -1   9     2402.06     2518.59     38.03 o 
  -1  -1   9        4.66       21.06      5.51 o 
   0  -1   9      151.42      161.36      8.67 o 
   1  -1   9      631.18      534.13     28.33 o 
   2  -1   9      530.50      515.70     12.55 o 
   3  -1   9      190.70      186.39     11.07 o 
   4  -1   9      390.39      373.40     14.23 o 
   5  -1   9       18.37        8.23      5.09 o 
   6  -1   9      144.68      147.59     10.98 o 
   7  -1   9      276.60      320.09     17.11 o 
   8  -1   9       72.21       67.31     10.38 o 
  -8   0   9        0.70        7.45     30.18 o 
  -7   0   9        1.15        6.07     20.88 o 
  -6   0   9        3.45       16.74     11.79 o 
  -5   0   9      308.78      361.29     20.13 o 
  -4   0   9      510.37      550.02     16.24 o 
  -3   0   9      236.36      238.96     11.43 o 
  -2   0   9     1478.18     1524.43     26.66 o 
  -1   0   9     1311.88     1172.49     18.38 o 
   0   0   9        0.46       -0.72      2.93 o 
   1   0   9       62.17       73.41      5.20 o 
   2   0   9      165.85      178.21      9.58 o 
   3   0   9       64.48       71.49      6.94 o 
   4   0   9      570.40      497.83     14.58 o 
   5   0   9      153.44      151.60     10.68 o 
   6   0   9        6.71       13.11      5.08 o 
   7   0   9       57.99       58.76      8.95 o 
   8   0   9      104.29      104.38     11.65 o 
  -8   1   9       18.08        3.64     24.79 o 
  -7   1   9        3.16       -8.64     19.80 o 
  -6   1   9       88.26       67.63     23.55 o 
  -5   1   9      439.11      579.75     24.64 o 
  -4   1   9      520.60      520.09     18.96 o 
  -3   1   9       79.12       79.74      7.33 o 
  -2   1   9     2004.94     2095.19     27.97 o 
  -1   1   9       73.20      103.74      6.40 o 
   0   1   9      517.10      551.02     13.91 o 
   1   1   9       47.73       48.58      4.27 o 
   2   1   9        0.03       -2.91      2.91 o 
   3   1   9      340.81      314.99      9.58 o 
   4   1   9      255.96      228.51     10.92 o 
   5   1   9       39.05       45.96      6.29 o 
   6   1   9       28.11       13.83      5.47 o 
   7   1   9       25.99       27.01      7.15 o 
   8   1   9       69.60       83.08     13.23 o 
  -8   2   9       63.36       15.63     26.42 o 
  -7   2   9       29.83       30.98     23.02 o 
  -6   2   9        9.41       38.29     21.61 o 
  -5   2   9      287.63      289.65     20.42 o 
  -4   2   9      104.17      139.62     11.84 o 
  -3   2   9      131.30      146.14      9.33 o 
  -2   2   9       61.78       80.58     19.21 o 
  -1   2   9        4.22        5.79      3.90 o 
   0   2   9      219.44      248.68      8.78 o 
   1   2   9      508.27      606.50     13.59 o 
   2   2   9        1.18       -1.62      3.16 o 
   3   2   9       60.21       78.20      6.32 o 
   4   2   9      115.57      106.32      8.20 o 
   5   2   9      727.31      663.12     16.53 o 
   6   2   9      257.78      279.50     13.93 o 
   7   2   9       76.57       85.73      9.46 o 
   8   2   9       15.57       16.54      8.57 o 
  -8   3   9       14.66      -21.96     21.96 o 
  -7   3   9      174.29      155.48     33.82 o 
  -6   3   9       56.15       34.92     21.53 o 
  -5   3   9      168.43      195.96     18.35 o 
  -4   3   9       40.93       53.58     12.57 o 
  -3   3   9      814.97      821.65     35.99 o 
  -2   3   9        2.41        7.56      5.19 o 
  -1   3   9       11.00        9.23      4.09 o 
   0   3   9      132.76      140.27      8.37 o 
   1   3   9     1123.01     1172.99     18.56 o 
   2   3   9       18.30       20.47      5.14 o 
   3   3   9      439.53      421.42     13.35 o 
   4   3   9       77.56       55.48      6.41 o 
   5   3   9      322.45      343.11     14.54 o 
   6   3   9      208.63      214.90     15.40 o 
   7   3   9      251.37      263.48     27.55 o 
  -7   4   9        0.06        4.24     23.21 o 
  -6   4   9        6.89       20.32     21.75 o 
  -5   4   9      109.76      138.69     16.89 o 
  -4   4   9      217.38      229.58     20.66 o 
  -3   4   9       13.50       31.19      8.98 o 
  -2   4   9      221.58      217.84     28.22 o 
  -1   4   9       30.18       19.88      5.01 o 
   0   4   9      422.83      410.85     12.73 o 
   1   4   9       64.97       64.82      6.20 o 
   2   4   9       11.36       13.20      5.27 o 
   3   4   9      601.13      526.94     15.19 o 
   4   4   9      146.65      158.10     10.82 o 
   5   4   9        0.06        8.80      5.29 o 
   6   4   9       89.29       77.70     11.16 o 
   7   4   9        0.00        3.68      8.22 o 
  -7   5   9       35.69       27.51     24.67 o 
  -6   5   9        4.83        6.94     22.22 o 
  -5   5   9     1113.20     1165.70     65.55 o 
  -4   5   9       29.93       26.92      9.64 o 
  -3   5   9      108.87      103.43     12.73 o 
  -2   5   9       92.50       95.88     22.42 o 
  -1   5   9      385.30      373.39     13.45 o 
   0   5   9      103.38       83.29      6.75 o 
   1   5   9      191.52      212.61      9.95 o 
   2   5   9      572.94      542.45     15.31 o 
   3   5   9      348.30      353.55     14.18 o 
   4   5   9      534.14      567.13     16.71 o 
   5   5   9        4.98        1.63      6.97 o 
   6   5   9       63.46       78.55     11.80 o 
   7   5   9        2.20       -0.73      6.21 o 
  -7   6   9       60.87       87.08     32.39 o 
  -6   6   9       48.16       58.75     28.30 o 
  -5   6   9        3.25       -8.89     19.69 o 
  -4   6   9      199.90      220.99     17.39 o 
  -3   6   9      116.73      124.11     14.59 o 
  -2   6   9      156.18      157.91     13.41 o 
  -1   6   9       74.95       69.52     10.15 o 
   0   6   9      195.67      218.31     11.04 o 
   1   6   9      411.59      402.28     13.27 o 
   2   6   9     1308.10     1258.84     23.64 o 
   3   6   9      112.74      106.59      9.80 o 
   4   6   9      123.35      121.33     16.83 o 
   5   6   9       13.79       18.40     10.71 o 
   6   6   9        5.82       -4.70      6.70 o 
   7   6   9        0.92       14.64     10.81 o 
  -6   7   9       82.33       54.16     29.47 o 
  -5   7   9        4.66      -18.47     21.06 o 
  -4   7   9       42.55       28.40     21.85 o 
  -3   7   9      173.45      170.02     17.67 o 
  -2   7   9        2.99        3.16      7.85 o 
  -1   7   9       23.14        9.01     11.85 o 
   0   7   9        9.80       13.98      7.77 o 
   1   7   9       74.77       73.50      7.65 o 
   2   7   9        0.82        6.00      5.55 o 
   3   7   9       29.01       27.66      8.84 o 
   4   7   9        1.90       -1.16      6.42 o 
   5   7   9      339.97      324.57     20.77 o 
   6   7   9      245.64      226.47     19.58 o 
  -6   8   9      141.26       99.17     31.51 o 
  -5   8   9       28.82       14.21     24.41 o 
  -4   8   9      254.48      197.60     25.51 o 
  -3   8   9      115.43      115.88     17.43 o 
  -2   8   9       42.51       43.91     10.80 o 
  -1   8   9      262.29      264.82     18.52 o 
   0   8   9      417.94      454.09     26.47 o 
   1   8   9       40.96       37.25     10.71 o 
   2   8   9      256.20      282.53     14.20 o 
   3   8   9       90.28       86.12     10.27 o 
   4   8   9       10.07       11.79      7.68 o 
   5   8   9        8.16       13.62      7.60 o 
   6   8   9        3.98       19.41     12.90 o 
  -5   9   9        3.80       43.93     29.21 o 
  -4   9   9       76.15       44.62     22.16 o 
  -3   9   9      137.61      129.92     17.29 o 
  -2   9   9        0.11        6.69     10.28 o 
  -1   9   9       31.47       34.37     11.59 o 
   0   9   9      898.36      844.95     32.01 o 
   1   9   9       13.72       19.24     10.39 o 
   2   9   9       57.67       66.62     16.31 o 
   3   9   9       36.80       35.94      8.68 o 
   4   9   9        0.80       19.76      7.33 o 
   5   9   9       74.57       70.19     14.83 o 
  -4  10   9       75.96       44.79     15.66 o 
  -3  10   9        1.68       11.46     12.43 o 
  -2  10   9       16.86       15.42     12.05 o 
  -1  10   9       52.98       64.36     14.25 o 
   0  10   9      237.34      288.43     25.64 o 
   1  10   9      213.79      182.09     24.83 o 
   2  10   9       49.80       90.51     19.15 o 
   3  10   9        6.30       43.51     22.20 o 
   4  10   9      236.84      235.71     17.01 o 
  -3  11   9       30.28       32.54     14.64 o 
  -2  11   9       13.45       14.07     13.91 o 
  -1  11   9       34.60       40.67     13.49 o 
   0  11   9       84.42       78.56     23.53 o 
   1  11   9      286.11      316.39     31.73 o 
   2  11   9      102.66       87.60     18.76 o 
   3  11   9        2.69       25.82     15.16 o 
  -1  12   9      238.16      180.41     34.79 o 
   0  12   9        1.24        9.47     19.65 o 
   1  12   9       12.72       16.96     21.80 o 
   0 -13  10        3.27       18.39     16.48 o 
   1 -13  10       15.14       25.60     17.31 o 
  -3 -12  10       66.38       56.96     14.59 o 
  -2 -12  10      161.37      161.14     20.52 o 
  -1 -12  10        0.53       34.47     20.46 o 
   0 -12  10       56.11       51.08     17.15 o 
   1 -12  10        7.87       19.95     37.01 o 
   2 -12  10       32.23       28.26     16.98 o 
   3 -12  10      211.32      201.51     37.21 o 
  -4 -11  10      140.29      134.84     24.23 o 
  -3 -11  10       98.53       94.80     17.44 o 
  -2 -11  10        9.10        0.54     10.25 o 
  -1 -11  10        5.70       10.66     11.14 o 
   0 -11  10       69.62       56.66     12.97 o 
   1 -11  10       57.73       52.85     25.52 o 
   2 -11  10       22.68       30.38     26.61 o 
   3 -11  10      485.41      540.68     60.59 o 
   4 -11  10        5.12        3.56     24.18 o 
  -5 -10  10       11.93       30.24     12.22 o 
  -4 -10  10       86.42       82.23     21.94 o 
  -3 -10  10       79.93       83.64     14.44 o 
  -2 -10  10       11.41       17.20     10.16 o 
  -1 -10  10      108.36      129.26     18.19 o 
   0 -10  10       13.72       19.70      8.80 o 
   1 -10  10        0.23       -3.30     10.70 o 
   2 -10  10      238.96      233.05     24.58 o 
   3 -10  10        0.34       -9.05      9.05 o 
   4 -10  10       12.91       38.45     12.40 o 
   5 -10  10        3.56       18.07     13.34 o 
  -5  -9  10       14.19        9.35     10.75 o 
  -4  -9  10       95.72       71.50     12.94 o 
  -3  -9  10      263.95      227.75     20.67 o 
  -2  -9  10      266.37      285.12     23.26 o 
  -1  -9  10       77.93       75.14     11.21 o 
   0  -9  10       58.92       72.68     10.75 o 
   1  -9  10      132.44      145.90     15.60 o 
   2  -9  10      134.98      139.03     13.09 o 
   3  -9  10       37.92       48.79     16.26 o 
   4  -9  10        9.60       15.42     10.44 o 
   5  -9  10        0.72        5.52     10.14 o 
   6  -9  10        0.13       -7.20     12.30 o 
  -6  -8  10       35.72       26.73     11.54 o 
  -5  -8  10      104.88       92.41     16.31 o 
  -4  -8  10       48.29       31.09     10.66 o 
  -3  -8  10        4.96       15.56      9.15 o 
  -2  -8  10      382.13      387.00     37.74 o 
  -1  -8  10      175.41      184.39     13.90 o 
   0  -8  10       18.98       17.01      8.01 o 
   1  -8  10      412.20      406.30     15.41 o 
   2  -8  10      500.44      491.95     29.70 o 
   3  -8  10      113.27       83.87     11.14 o 
   4  -8  10        1.85       -0.59      8.35 o 
   5  -8  10       24.65        5.97     12.53 o 
   6  -8  10      108.50      151.68     23.81 o 
  -6  -7  10       56.04       47.19     14.87 o 
  -5  -7  10      101.77      132.55     16.63 o 
  -4  -7  10       41.85       34.27     14.70 o 
  -3  -7  10       15.23        4.88      8.60 o 
  -2  -7  10      184.75      168.40     26.38 o 
  -1  -7  10     1558.68     1552.30     35.06 o 
   0  -7  10      201.06      202.76     11.70 o 
   1  -7  10       87.69      105.48      9.31 o 
   2  -7  10      277.32      307.17     17.72 o 
   3  -7  10      993.12      843.83     24.24 o 
   4  -7  10      168.70      170.07     14.67 o 
   5  -7  10       19.85        5.37      9.32 o 
   6  -7  10        7.03        5.25      9.33 o 
   7  -7  10      112.61       92.78     20.99 o 
  -7  -6  10       35.94       31.60      9.90 o 
  -6  -6  10        9.60        0.04     10.31 o 
  -5  -6  10      194.99      236.38     21.21 o 
  -4  -6  10      154.54      125.66     28.53 o 
  -3  -6  10      773.43      696.61     26.19 o 
  -2  -6  10       53.56       25.23     11.96 o 
  -1  -6  10        2.55        0.23      5.80 o 
   0  -6  10      208.23      200.35     11.02 o 
   1  -6  10      163.96      161.50     10.39 o 
   2  -6  10      169.09      174.54     17.93 o 
   3  -6  10        0.38        2.09      5.96 o 
   4  -6  10       22.42       14.43      7.69 o 
   5  -6  10      335.92      362.31     20.98 o 
   6  -6  10       70.59       77.53     19.65 o 
   7  -6  10        3.43       -1.18      9.85 o 
  -7  -5  10        8.18       22.54     12.56 o 
  -6  -5  10      284.79      294.21     17.20 o 
  -5  -5  10        3.92        9.12      9.22 o 
  -4  -5  10      126.37      130.88     15.79 o 
  -3  -5  10     1452.52     1414.66     37.28 o 
  -2  -5  10        9.90        2.64      8.10 o 
  -1  -5  10      215.18      211.18     13.96 o 
   0  -5  10       17.27       15.53      5.34 o 
   1  -5  10      351.86      333.84     12.68 o 
   2  -5  10      154.01      146.07     18.31 o 
   3  -5  10        8.93       10.50      6.81 o 
   4  -5  10        0.15       -2.08      5.94 o 
   5  -5  10      233.47      233.33     16.62 o 
   6  -5  10      233.95      229.42     17.66 o 
   7  -5  10       63.60       77.35     14.86 o 
  -7  -4  10        6.53        8.28     11.30 o 
  -6  -4  10       14.85       14.04      7.46 o 
  -5  -4  10       23.45       24.18      9.56 o 
  -4  -4  10       13.69       13.91     11.52 o 
  -3  -4  10      243.02      221.56     16.71 o 
  -2  -4  10      654.38      622.92     20.03 o 
  -1  -4  10        2.95        5.59      4.04 o 
   0  -4  10       30.16       26.73      5.94 o 
   1  -4  10       10.76        4.67      4.78 o 
   2  -4  10       77.25       79.84      8.85 o 
   3  -4  10      692.93      648.94     26.96 o 
   4  -4  10     1360.95     1282.52     30.34 o 
   5  -4  10      204.42      241.17     16.99 o 
   6  -4  10      148.83      156.79     14.33 o 
   7  -4  10       58.71       62.45     13.94 o 
  -7  -3  10      128.47       87.30     20.36 o 
  -6  -3  10       74.66       70.41     10.17 o 
  -5  -3  10       12.19       11.20      6.65 o 
  -4  -3  10     1147.63     1108.03     44.65 o 
  -3  -3  10       93.76       86.16      9.60 o 
  -2  -3  10      419.51      379.02     15.22 o 
  -1  -3  10      600.12      557.75     10.69 o 
   0  -3  10      363.28      370.61     11.25 o 
   1  -3  10      125.54      131.57      8.24 o 
   2  -3  10        6.16       -2.06      5.07 o 
   3  -3  10      533.77      530.66     18.14 o 
   4  -3  10      231.15      267.61     16.33 o 
   5  -3  10      241.52      273.13     17.80 o 
   6  -3  10      167.89      183.27     15.77 o 
   7  -3  10      155.55      179.52     14.94 o 
   8  -3  10      109.89      129.84     33.35 o 
  -7  -2  10      315.95      320.33     32.95 o 
  -6  -2  10        3.98        7.34      5.98 o 
  -5  -2  10        9.15       10.76      7.52 o 
  -4  -2  10      867.16      858.46     19.88 o 
  -3  -2  10      450.19      429.78     16.77 o 
  -2  -2  10      216.48      196.52     13.37 o 
  -1  -2  10       68.40       50.18      4.10 o 
   0  -2  10     1957.58     2108.25     35.97 o 
   1  -2  10      467.02      456.85     10.82 o 
   2  -2  10        0.72        0.12      4.86 o 
   3  -2  10        8.24       -1.84      6.38 o 
   4  -2  10     1697.12     1585.68     48.58 o 
   5  -2  10        0.03        0.32      5.47 o 
   6  -2  10        9.89       14.99      9.65 o 
   7  -2  10      144.46      142.46     11.77 o 
   8  -2  10        5.32       19.17      7.71 o 
  -8  -1  10       13.73       -5.84     29.13 o 
  -7  -1  10       27.18       19.21     23.90 o 
  -6  -1  10        3.71        8.59     11.64 o 
  -5  -1  10       35.90       34.89      7.39 o 
  -4  -1  10      854.64      829.87     22.97 o 
  -3  -1  10      201.27      195.09     13.25 o 
  -2  -1  10       57.74       66.86      7.72 o 
  -1  -1  10       58.68       67.91      5.07 o 
   0  -1  10       73.12       82.17      5.02 o 
   1  -1  10      147.76      152.24     11.46 o 
   2  -1  10        6.58        3.69      3.63 o 
   3  -1  10      124.34      120.96      8.34 o 
   4  -1  10       63.07       72.76      7.98 o 
   5  -1  10      407.28      424.65     15.46 o 
   6  -1  10       48.32       49.28      7.25 o 
   7  -1  10      478.57      525.79     19.11 o 
   8  -1  10        0.43        1.36      6.83 o 
  -8   0  10        0.07       21.31     28.98 o 
  -7   0  10       59.57       50.63     28.44 o 
  -6   0  10      285.85      332.83     18.64 o 
  -5   0  10       92.23       85.76     10.88 o 
  -4   0  10      120.50      123.64     10.08 o 
  -3   0  10      408.57      424.20     14.47 o 
  -2   0  10       35.00       39.71      6.73 o 
  -1   0  10      127.58      116.34      6.70 o 
   0   0  10      324.30      301.60      9.68 o 
   1   0  10       66.73       88.13      6.69 o 
   2   0  10      485.06      421.70     11.33 o 
   3   0  10      472.85      463.98     13.38 o 
   4   0  10       29.09       24.15      8.59 o 
   5   0  10      154.92      173.04     11.58 o 
   6   0  10       15.95       22.66      6.27 o 
   7   0  10      270.03      293.89     16.73 o 
   8   0  10       30.00       20.40      7.78 o 
  -8   1  10        9.13       -0.71     29.11 o 
  -7   1  10       28.31        1.61     21.87 o 
  -6   1  10        0.02        1.44      8.27 o 
  -5   1  10      369.96      405.13     23.18 o 
  -4   1  10       16.60       11.94      7.88 o 
  -3   1  10        0.41        0.17      5.00 o 
  -2   1  10       20.44       10.15      4.26 o 
  -1   1  10      826.57      865.10     16.40 o 
   0   1  10     1221.05     1217.17     20.99 o 
   1   1  10      587.05      590.78     11.45 o 
   2   1  10     1395.30     1377.61     20.42 o 
   3   1  10     1164.47     1096.74     20.85 o 
   4   1  10        2.14        3.80      4.39 o 
   5   1  10       18.15       13.94      5.23 o 
   6   1  10       21.94       22.88      5.84 o 
   7   1  10      406.19      417.07     20.03 o 
   8   1  10      409.56      479.32     23.60 o 
  -8   2  10        5.79      -13.16     23.98 o 
  -7   2  10       73.16       57.73     26.83 o 
  -6   2  10        3.27       -4.56     19.05 o 
  -5   2  10      535.92      582.57     27.12 o 
  -4   2  10        4.39        5.22     15.39 o 
  -3   2  10       53.97       76.22     17.46 o 
  -2   2  10        5.55       17.22      4.74 o 
  -1   2  10        0.24        9.15      5.79 o 
   0   2  10      397.64      365.22     10.79 o 
   1   2  10     1979.73     1990.88     28.12 o 
   2   2  10      249.34      274.09     11.20 o 
   3   2  10     1103.51     1025.82     17.49 o 
   4   2  10      171.56      199.44     12.77 o 
   5   2  10       82.37       68.33      7.56 o 
   6   2  10        7.44        8.62      5.01 o 
   7   2  10       18.70        7.41      8.43 o 
  -7   3  10      112.35       74.19     28.75 o 
  -6   3  10       19.73        5.15     19.87 o 
  -5   3  10      182.92      194.72     19.16 o 
  -4   3  10        1.94       -0.08      9.56 o 
  -3   3  10      239.12      250.89     30.29 o 
  -2   3  10       61.42       77.23     10.11 o 
  -1   3  10       15.37       14.53      4.56 o 
   0   3  10      119.66      134.06      9.30 o 
   1   3  10      761.00      774.55     16.91 o 
   2   3  10        5.85        4.58      4.62 o 
   3   3  10       56.12       49.65      6.84 o 
   4   3  10      279.25      289.01     13.92 o 
   5   3  10       90.97       75.55      7.79 o 
   6   3  10      239.71      264.04     14.02 o 
   7   3  10        9.50        9.69      7.26 o 
  -7   4  10      158.47      113.50     33.82 o 
  -6   4  10       84.77      115.66     30.49 o 
  -5   4  10       27.29       34.61     13.30 o 
  -4   4  10       76.21       90.22     20.74 o 
  -3   4  10      417.57      379.90     19.06 o 
  -2   4  10        5.47        7.16      7.23 o 
  -1   4  10      498.62      507.26     15.41 o 
   0   4  10       17.73       15.40      5.21 o 
   1   4  10      407.89      369.22     11.81 o 
   2   4  10      241.73      250.41     12.00 o 
   3   4  10      288.16      262.75     12.86 o 
   4   4  10      175.86      160.83     12.22 o 
   5   4  10       82.13       78.53      9.96 o 
   6   4  10      474.94      445.04     23.08 o 
   7   4  10        1.51       11.87     11.53 o 
  -7   5  10       22.26       47.52     28.22 o 
  -6   5  10      200.05      184.60     36.41 o 
  -5   5  10       35.62       47.39     12.72 o 
  -4   5  10        8.51       23.50     12.76 o 
  -3   5  10      132.99      120.83     13.34 o 
  -2   5  10      410.64      434.64     18.63 o 
  -1   5  10      187.72      173.78     11.50 o 
   0   5  10      148.82      143.44      9.42 o 
   1   5  10        7.86       12.89      5.50 o 
   2   5  10       69.72       77.97      7.90 o 
   3   5  10       94.44       87.57      8.53 o 
   4   5  10       27.98       39.01      7.02 o 
   5   5  10        0.41        0.89      6.98 o 
   6   5  10      349.26      381.62     23.36 o 
   7   5  10      291.89      320.39     26.54 o 
  -7   6  10        1.10      -16.76     23.92 o 
  -6   6  10       40.93       55.41     28.98 o 
  -5   6  10       19.56        6.22     22.16 o 
  -4   6  10       15.73       10.99     12.26 o 
  -3   6  10       35.23       46.55     11.03 o 
  -2   6  10      641.24      640.18     22.25 o 
  -1   6  10      628.24      608.48     21.20 o 
   0   6  10      593.64      565.85     17.96 o 
   1   6  10      139.43      135.69      9.40 o 
   2   6  10        0.26        5.27      5.23 o 
   3   6  10       23.56       30.92      6.68 o 
   4   6  10       20.67       19.80      7.79 o 
   5   6  10       62.17       63.14     10.63 o 
   6   6  10       18.80       19.64      8.39 o 
  -6   7  10        8.89        6.10     25.15 o 
  -5   7  10       75.63       67.46     28.16 o 
  -4   7  10        1.37        1.94     20.30 o 
  -3   7  10      215.06      219.66     16.83 o 
  -2   7  10      237.60      237.00     16.92 o 
  -1   7  10        0.75        2.47      7.78 o 
   0   7  10      434.02      406.69     26.11 o 
   1   7  10        0.01       -5.78      6.97 o 
   2   7  10       82.65       88.04      8.82 o 
   3   7  10       15.39       22.84      6.77 o 
   4   7  10        2.77        9.21      7.95 o 
   5   7  10      721.34      728.91     26.75 o 
   6   7  10       13.90       27.67      9.55 o 
  -6   8  10        2.42       13.84     27.85 o 
  -5   8  10        0.04      -21.22     21.22 o 
  -4   8  10       48.65       42.81     24.09 o 
  -3   8  10        0.80       -1.13     10.23 o 
  -2   8  10      160.52      157.91     15.15 o 
  -1   8  10       12.18       25.98      9.27 o 
   0   8  10      221.39      193.74     18.75 o 
   1   8  10       26.50       40.97     11.18 o 
   2   8  10      332.42      330.77     17.32 o 
   3   8  10       44.27       53.03      9.16 o 
   4   8  10        1.05       14.23      7.74 o 
   5   8  10       67.52       53.33     11.27 o 
  -5   9  10      243.89      176.41     40.20 o 
  -4   9  10        9.55        0.03     28.33 o 
  -3   9  10        3.86       -4.74     16.19 o 
  -2   9  10      135.82      112.96     16.07 o 
  -1   9  10       51.03       28.78     11.77 o 
   0   9  10      136.91      141.21     17.33 o 
   1   9  10       90.22       89.09     14.43 o 
   2   9  10       45.64       79.53     25.78 o 
   3   9  10       82.16       69.96     12.04 o 
   4   9  10       23.52       29.74      8.92 o 
   5   9  10        7.81       27.48      8.95 o 
  -4  10  10       28.98       46.21     18.37 o 
  -3  10  10       30.76       20.27     13.91 o 
  -2  10  10        3.86       -1.26     10.45 o 
  -1  10  10      572.21      547.15     30.47 o 
   0  10  10      183.11      167.61     29.97 o 
   1  10  10       34.70       41.34     14.91 o 
   2  10  10       33.37       64.56     16.60 o 
   3  10  10       64.74       53.64     27.21 o 
   4  10  10       42.82       53.05     32.23 o 
  -3  11  10        1.11       -5.63     37.93 o 
  -2  11  10        2.34        3.10     12.98 o 
  -1  11  10      226.25      230.59     23.05 o 
   0  11  10       17.02        5.25     37.85 o 
   1  11  10      198.15      185.71     25.03 o 
   2  11  10        1.93        2.19     34.52 o 
  -2 -12  11       21.69        2.97     10.73 o 
  -1 -12  11       46.46       55.00     32.98 o 
   0 -12  11        0.99       -1.46     19.27 o 
   1 -12  11       37.75       36.37     30.03 o 
   2 -12  11      120.18      113.54     21.26 o 
   3 -12  11        0.76       24.61     16.80 o 
  -4 -11  11       34.50       75.88     34.24 o 
  -3 -11  11      218.35      198.88     22.88 o 
  -2 -11  11      273.46      301.65     24.97 o 
  -1 -11  11       44.14       65.61     14.30 o 
   0 -11  11        3.94        0.78      9.84 o 
   1 -11  11       65.99       71.42     32.31 o 
   2 -11  11        0.13        3.95     16.02 o 
   3 -11  11       64.44       69.29     18.33 o 
   4 -11  11        8.21       20.18     14.71 o 
  -5 -10  11       33.34       61.53     21.15 o 
  -4 -10  11        0.02      -13.58     13.58 o 
  -3 -10  11       58.32       62.83     14.13 o 
  -2 -10  11       96.16       82.98     15.02 o 
  -1 -10  11       37.23       52.66     12.86 o 
   0 -10  11        8.58        1.50     10.62 o 
   1 -10  11        3.05        3.54      9.05 o 
   2 -10  11       57.47       51.00     30.17 o 
   3 -10  11        0.22        8.58      9.85 o 
   4 -10  11       79.80       87.38     15.29 o 
   5 -10  11       12.25       31.47     15.19 o 
  -5  -9  11       33.22       34.11     11.21 o 
  -4  -9  11       37.00       20.13      9.88 o 
  -3  -9  11      264.99      286.51     23.52 o 
  -2  -9  11       25.22       25.64     10.28 o 
  -1  -9  11       78.38       57.37     21.45 o 
   0  -9  11        0.37       -7.35      7.35 o 
   1  -9  11        0.22        9.24      9.01 o 
   2  -9  11       26.55       27.24      8.49 o 
   3  -9  11        9.17        0.25      9.06 o 
   4  -9  11       66.43       76.29     14.30 o 
   5  -9  11      368.33      486.77     32.66 o 
  -6  -8  11       10.93       26.58     14.47 o 
  -5  -8  11        7.06       15.54     11.29 o 
  -4  -8  11       39.62       22.74     19.06 o 
  -3  -8  11      984.50      908.31     32.86 o 
  -2  -8  11       11.18       -0.45     11.67 o 
  -1  -8  11      106.54       98.14     14.35 o 
   0  -8  11      337.81      355.72     19.32 o 
   1  -8  11      265.53      277.65     16.06 o 
   2  -8  11       14.63       13.36      7.78 o 
   3  -8  11       37.31       35.63      9.24 o 
   4  -8  11        0.16       -1.39      8.31 o 
   5  -8  11       96.87       83.75     14.95 o 
   6  -8  11       12.51       12.60     16.28 o 
  -6  -7  11      104.61      138.53     19.70 o 
  -5  -7  11       29.33       25.89     11.29 o 
  -4  -7  11       55.74       34.89     12.67 o 
  -3  -7  11      239.56      254.90     25.03 o 
  -2  -7  11       59.64       54.49     13.90 o 
  -1  -7  11      369.12      390.23     17.61 o 
   0  -7  11       30.81       26.61      6.29 o 
   1  -7  11      654.93      646.52     20.15 o 
   2  -7  11        4.30       -2.41      6.60 o 
   3  -7  11        3.71       12.38      7.20 o 
   4  -7  11       54.85       63.62     10.43 o 
   5  -7  11        5.27        9.85      9.82 o 
   6  -7  11      110.68      111.60     16.91 o 
  -7  -6  11       34.28       60.77     15.95 o 
  -6  -6  11        1.40        7.80     11.06 o 
  -5  -6  11       39.73       38.31     12.42 o 
  -4  -6  11        2.16        0.50      8.31 o 
  -3  -6  11       21.97       15.06      8.27 o 
  -2  -6  11        4.13        6.71      6.68 o 
  -1  -6  11      383.87      375.86     16.01 o 
   0  -6  11        4.68        5.07      5.26 o 
   1  -6  11       17.67       20.98      6.43 o 
   2  -6  11        3.24        6.71      6.31 o 
   3  -6  11      200.97      218.60     15.15 o 
   4  -6  11       66.24       55.94      9.88 o 
   5  -6  11        0.45       -3.36     11.20 o 
   6  -6  11       64.92       91.41     15.03 o 
   7  -6  11       30.78       29.13     17.08 o 
  -7  -5  11        7.88       10.82     11.83 o 
  -6  -5  11      315.56      319.70     17.98 o 
  -5  -5  11       39.47       40.38     11.92 o 
  -4  -5  11      538.03      513.68     23.86 o 
  -3  -5  11       14.15       19.48      8.92 o 
  -2  -5  11       26.44       21.40      9.09 o 
  -1  -5  11       51.17       63.17      6.86 o 
   0  -5  11      259.42      288.35     12.03 o 
   1  -5  11      369.03      339.78     13.22 o 
   2  -5  11       14.04       -5.47      5.61 o 
   3  -5  11      260.82      279.08     16.54 o 
   4  -5  11      597.52      597.48     22.97 o 
   5  -5  11       50.05       55.45     12.29 o 
   6  -5  11      239.72      270.14     19.57 o 
   7  -5  11        0.19       -4.19      9.71 o 
  -7  -4  11        0.15        3.37     19.91 o 
  -6  -4  11      130.30      136.53     14.47 o 
  -5  -4  11        3.69       -7.06      7.06 o 
  -4  -4  11      775.87      765.33     27.74 o 
  -3  -4  11      497.17      486.70     32.61 o 
  -2  -4  11        2.37       -0.72      5.94 o 
  -1  -4  11       39.42       36.35      6.79 o 
   0  -4  11      433.29      461.96     15.20 o 
   1  -4  11      199.26      226.01     11.04 o 
   2  -4  11      160.35      124.64     10.96 o 
   3  -4  11      221.60      212.87     14.45 o 
   4  -4  11      607.77      593.20     21.25 o 
   5  -4  11      183.80      198.22     16.92 o 
   6  -4  11      114.88      130.16     14.53 o 
   7  -4  11       15.53       21.47      8.02 o 
  -7  -3  11        0.26        5.73     14.38 o 
  -6  -3  11       89.58       91.61     10.59 o 
  -5  -3  11        5.06       -0.98      6.17 o 
  -4  -3  11      674.72      663.60     20.82 o 
  -3  -3  11      118.87      131.19     11.51 o 
  -2  -3  11      234.77      236.43     16.14 o 
  -1  -3  11        1.93        1.96      4.17 o 
   0  -3  11        0.02       -2.42      4.81 o 
   1  -3  11       76.30       87.83      7.34 o 
   2  -3  11      607.02      592.46     18.35 o 
   3  -3  11       21.69       36.12      7.70 o 
   4  -3  11       96.03      107.37     11.34 o 
   5  -3  11      500.93      504.09     25.15 o 
   6  -3  11        0.06        6.82      6.47 o 
   7  -3  11      282.00      305.52     26.19 o 
  -7  -2  11      147.47      153.31     38.35 o 
  -6  -2  11       73.81       81.26     15.09 o 
  -5  -2  11      458.94      428.60     17.51 o 
  -4  -2  11      154.88      157.77     11.01 o 
  -3  -2  11      151.45      165.56     11.87 o 
  -2  -2  11       80.09       96.23     11.20 o 
  -1  -2  11        3.28        0.09      4.33 o 
   0  -2  11       68.15       77.56      6.51 o 
   1  -2  11      622.18      580.67     14.41 o 
   2  -2  11      274.45      284.46     14.97 o 
   3  -2  11        7.66       17.59      6.92 o 
   4  -2  11        8.30        8.95      5.74 o 
   5  -2  11       14.82       10.90      6.93 o 
   6  -2  11        1.73        0.17      5.40 o 
   7  -2  11      121.28      113.75     11.11 o 
  -7  -1  11       36.81       20.13     25.64 o 
  -6  -1  11       96.45      100.85     12.17 o 
  -5  -1  11      292.71      296.03     17.02 o 
  -4  -1  11      322.20      303.09     14.42 o 
  -3  -1  11       18.23       26.54      6.93 o 
  -2  -1  11       14.19       13.81      6.13 o 
  -1  -1  11      303.01      303.69     12.95 o 
   0  -1  11      238.79      240.64      7.87 o 
   1  -1  11       41.14       36.40      5.49 o 
   2  -1  11        1.42        0.18      3.87 o 
   3  -1  11     3208.54     3105.73     42.46 o 
   4  -1  11      491.44      412.25     14.00 o 
   5  -1  11      169.79      157.64     13.03 o 
   6  -1  11        3.13        3.96      5.40 o 
   7  -1  11      345.98      390.57     19.43 o 
  -7   0  11      141.81      169.91     38.12 o 
  -6   0  11       62.81       71.36     12.42 o 
  -5   0  11      250.33      269.83     25.97 o 
  -4   0  11       46.91       33.02      7.05 o 
  -3   0  11      114.32      121.86      9.96 o 
  -2   0  11      247.54      279.46     13.62 o 
  -1   0  11       10.00       18.75      4.37 o 
   0   0  11     1388.83     1350.87     27.25 o 
   1   0  11     2308.98     2195.95     29.61 o 
   2   0  11        0.27        1.62      4.18 o 
   3   0  11        9.97        8.85      4.80 o 
   4   0  11      149.94      169.87     10.95 o 
   5   0  11       29.44       34.67      6.77 o 
   6   0  11      201.63      199.61     16.35 o 
   7   0  11        0.17        6.14      5.71 o 
  -7   1  11      113.65      103.91     29.77 o 
  -6   1  11      287.78      287.75     20.48 o 
  -5   1  11        3.99       -9.05      9.05 o 
  -4   1  11       80.62       79.30     10.83 o 
  -3   1  11      333.15      360.29     17.78 o 
  -2   1  11       42.82       33.37      6.99 o 
  -1   1  11      306.56      318.77     11.10 o 
   0   1  11      339.39      320.23     11.98 o 
   1   1  11     1728.93     1581.99     37.18 o 
   2   1  11      353.60      364.03     10.81 o 
   3   1  11       20.46       10.42      6.01 o 
   4   1  11      944.85      870.75     25.41 o 
   5   1  11        1.08       -5.06      7.96 o 
   6   1  11      454.25      501.74     19.15 o 
   7   1  11        0.39        5.24      7.34 o 
  -7   2  11      126.84      115.29     33.00 o 
  -6   2  11        3.41       10.44     14.53 o 
  -5   2  11       45.52       54.72     28.72 o 
  -4   2  11       78.83       74.07     14.12 o 
  -3   2  11     1351.53     1293.63     37.45 o 
  -2   2  11      304.45      308.23     13.04 o 
  -1   2  11      725.38      685.85     15.67 o 
   0   2  11        2.65        3.55      4.33 o 
   1   2  11      153.09      181.11      9.71 o 
   2   2  11      108.08      106.67      8.94 o 
   3   2  11       84.16       57.55      7.41 o 
   4   2  11      257.97      209.58     11.22 o 
   5   2  11      260.48      236.00     12.76 o 
   6   2  11      230.28      235.42     19.28 o 
   7   2  11        1.91        2.18      5.25 o 
  -7   3  11       54.60       36.28     27.47 o 
  -6   3  11       99.25      109.78     27.75 o 
  -5   3  11        1.93       21.96     11.86 o 
  -4   3  11       27.01       16.26     12.62 o 
  -3   3  11       42.72       50.26     14.82 o 
  -2   3  11       43.74       37.16      9.55 o 
  -1   3  11     1082.77     1104.04     19.40 o 
   0   3  11      321.41      326.71     13.20 o 
   1   3  11      112.53       98.82      8.26 o 
   2   3  11       17.83       27.70      5.80 o 
   3   3  11      130.10      104.18      8.61 o 
   4   3  11       59.97       37.14      6.96 o 
   5   3  11      244.59      223.94     13.44 o 
   6   3  11      130.18      121.53     12.37 o 
   7   3  11      245.31      245.15     18.26 o 
  -7   4  11        0.10       24.75     26.96 o 
  -6   4  11        4.55      -20.24     20.96 o 
  -5   4  11        6.62        1.21     21.76 o 
  -4   4  11       29.32       18.05     12.19 o 
  -3   4  11      324.92      348.00     26.10 o 
  -2   4  11        4.74        8.48      8.64 o 
  -1   4  11      301.51      307.01     13.23 o 
   0   4  11      753.53      752.97     17.15 o 
   1   4  11      352.97      338.92     14.23 o 
   2   4  11      135.14      151.37     10.62 o 
   3   4  11        2.78        4.06      4.73 o 
   4   4  11      636.77      561.75     19.21 o 
   5   4  11      622.68      632.53     20.70 o 
   6   4  11       13.16       26.95      8.01 o 
   7   4  11      157.16      162.34     16.46 o 
  -7   5  11        0.09       23.03     27.72 o 
  -6   5  11       45.77       31.95     26.95 o 
  -5   5  11       52.83       64.70     14.12 o 
  -4   5  11        0.02        3.12     12.13 o 
  -3   5  11       95.54       66.71     15.46 o 
  -2   5  11      610.42      569.56     20.48 o 
  -1   5  11       10.56        7.92      7.16 o 
   0   5  11     1445.78     1362.39     27.38 o 
   1   5  11       27.88       25.60      6.23 o 
   2   5  11      459.66      431.79     15.29 o 
   3   5  11        9.69        5.59      5.45 o 
   4   5  11        4.72        0.56      6.05 o 
   5   5  11      678.64      647.40     21.22 o 
   6   5  11       24.93       16.59      8.03 o 
  -6   6  11        6.14        8.44     25.59 o 
  -5   6  11      162.67      146.44     32.68 o 
  -4   6  11        0.59      -17.64     17.64 o 
  -3   6  11       31.57       26.71     18.58 o 
  -2   6  11      463.93      468.96     24.53 o 
  -1   6  11      138.43      164.33     14.68 o 
   0   6  11       46.88       34.72      8.04 o 
   1   6  11      428.42      458.37     14.57 o 
   2   6  11        0.32        3.94      5.28 o 
   3   6  11      306.85      312.44     15.66 o 
   4   6  11        0.30        8.73      6.57 o 
   5   6  11       54.25       38.06     10.33 o 
   6   6  11      137.24      181.10     28.61 o 
  -6   7  11      163.16      133.76     34.71 o 
  -5   7  11       69.84       92.49     31.48 o 
  -4   7  11       14.11       -1.45     19.03 o 
  -3   7  11       18.29        3.80      7.82 o 
  -2   7  11       81.36       90.22     12.38 o 
  -1   7  11      525.14      515.90     22.02 o 
   0   7  11      293.13      348.25     23.17 o 
   1   7  11      648.82      659.04     28.25 o 
   2   7  11      808.73      825.60     20.42 o 
   3   7  11      141.50      155.35     13.90 o 
   4   7  11       21.36       30.73      8.24 o 
   5   7  11        6.80       -3.58      8.07 o 
   6   7  11        0.35      -10.57     10.57 o 
  -5   8  11        2.87      -25.58     25.58 o 
  -4   8  11      209.38      213.48     40.57 o 
  -3   8  11        0.70        1.59      8.72 o 
  -2   8  11      132.56      130.11     18.89 o 
  -1   8  11      612.20      601.03     26.21 o 
   0   8  11      447.48      497.90     27.07 o 
   1   8  11     1538.94     1529.20     43.06 o 
   2   8  11        0.35        8.73     10.89 o 
   3   8  11        9.50       11.33      7.19 o 
   4   8  11      353.73      347.48     19.64 o 
   5   8  11        0.01        2.81      8.96 o 
  -5   9  11      115.61       90.79     35.25 o 
  -4   9  11       15.16      -23.01     23.01 o 
  -3   9  11      129.49      130.45     18.02 o 
  -2   9  11        0.05        8.72      9.60 o 
  -1   9  11        7.09       -4.51     10.40 o 
   0   9  11       32.16       39.40     12.37 o 
   1   9  11      131.27      173.40     18.78 o 
   2   9  11       18.28       15.21     10.92 o 
   3   9  11       20.85       24.50     13.01 o 
   4   9  11      169.08      197.75     21.70 o 
  -4  10  11       45.78       29.54     31.30 o 
  -3  10  11       42.61       42.31     14.87 o 
  -2  10  11        4.85        3.25     10.84 o 
  -1  10  11       92.37      116.40     17.83 o 
   0  10  11       41.78       24.08     14.95 o 
   1  10  11      115.05      117.76     20.61 o 
   2  10  11      522.46      524.24     37.81 o 
   3  10  11        0.01       54.15     20.05 o 
  -2  11  11       72.77       52.73     30.28 o 
  -1  11  11      273.79      256.91     36.41 o 
   0  11  11       73.25       76.26     19.22 o 
   1  11  11       23.00       33.10     17.70 o 
   2  11  11        1.59        5.86     16.58 o 
  -2 -12  12       15.53       13.40     11.95 o 
  -1 -12  12      145.57      143.64     28.70 o 
   0 -12  12       14.67       21.31     22.86 o 
   1 -12  12       32.36       33.80     17.02 o 
   2 -12  12       28.80       27.32     16.15 o 
  -3 -11  12      228.40      259.60     35.11 o 
  -2 -11  12       95.34      115.53     28.21 o 
  -1 -11  12        4.56       20.86     24.31 o 
   0 -11  12       25.72       23.80     14.70 o 
   1 -11  12       53.84       40.64     13.23 o 
   2 -11  12        2.71       -7.46     12.70 o 
   3 -11  12       26.52       14.60     15.12 o 
   4 -11  12       63.17       49.98     24.50 o 
  -4 -10  12        1.09        6.09     16.25 o 
  -3 -10  12      234.81      216.88     22.18 o 
  -2 -10  12        7.48        5.56     10.52 o 
  -1 -10  12        2.29       17.21     11.30 o 
   0 -10  12       58.94       78.80     17.02 o 
   1 -10  12       82.44       88.36     24.54 o 
   2 -10  12      360.70      419.76     38.37 o 
   3 -10  12      151.72      193.16     20.03 o 
   4 -10  12      101.78      102.18     16.33 o 
  -5  -9  12       73.43       43.67     14.44 o 
  -4  -9  12      209.40      178.59     19.88 o 
  -3  -9  12       71.36       72.76     13.83 o 
  -2  -9  12       11.51        4.86     10.63 o 
  -1  -9  12       17.18       24.21     11.01 o 
   0  -9  12       89.69       91.11     13.22 o 
   1  -9  12       10.53        3.07      9.00 o 
   2  -9  12       26.43       23.18      8.66 o 
   3  -9  12      363.34      357.21     31.79 o 
   4  -9  12        1.25        2.84     10.66 o 
   5  -9  12       34.75       48.77     12.92 o 
  -6  -8  12        1.03       17.76     15.14 o 
  -5  -8  12      207.45      170.87     19.99 o 
  -4  -8  12       16.31        9.79      9.66 o 
  -3  -8  12        1.33        4.40      9.90 o 
  -2  -8  12       16.58       33.70     10.87 o 
  -1  -8  12       32.87       29.14     10.51 o 
   0  -8  12        5.14       -2.79      7.42 o 
   1  -8  12       75.33       67.75      9.68 o 
   2  -8  12       18.17       14.87      7.45 o 
   3  -8  12      160.43      180.93     14.91 o 
   4  -8  12       65.77       71.25     13.22 o 
   5  -8  12       60.55       83.86     15.85 o 
   6  -8  12       54.22       90.74     15.41 o 
  -6  -7  12       27.32       23.19     19.21 o 
  -5  -7  12        7.57        9.13     10.43 o 
  -4  -7  12      366.33      380.31     29.91 o 
  -3  -7  12       60.43       51.05     11.67 o 
  -2  -7  12      202.40      197.94     21.00 o 
  -1  -7  12       48.22       64.64     24.70 o 
   0  -7  12      266.49      289.72     16.42 o 
   1  -7  12      205.85      240.31     27.08 o 
   2  -7  12       67.35       67.98      9.99 o 
   3  -7  12       76.58       66.11     10.39 o 
   4  -7  12       79.74       86.88     11.60 o 
   5  -7  12       54.90       62.51     14.01 o 
   6  -7  12        0.66       -6.03      9.58 o 
  -6  -6  12      245.45      223.92     34.95 o 
  -5  -6  12       28.18       21.02     11.70 o 
  -4  -6  12      136.16      144.98     21.04 o 
  -3  -6  12       39.10       28.25     16.42 o 
  -2  -6  12        3.98        5.06      7.69 o 
  -1  -6  12     1325.88     1298.81     35.81 o 
   0  -6  12        0.48       -4.90      4.90 o 
   1  -6  12       75.13       56.93      8.22 o 
   2  -6  12      218.48      233.32     14.95 o 
   3  -6  12       46.44       62.03     10.15 o 
   4  -6  12      116.65      136.10     13.39 o 
   5  -6  12        9.44        9.18      7.95 o 
   6  -6  12      230.07      275.31     23.71 o 
  -7  -5  12      224.02      258.58     20.62 o 
  -6  -5  12       33.23       38.29      9.15 o 
  -5  -5  12      205.13      207.43     19.76 o 
  -4  -5  12        1.44       20.76     10.17 o 
  -3  -5  12       69.29       35.59     10.21 o 
  -2  -5  12      273.24      239.08     18.17 o 
  -1  -5  12       63.05       68.49      8.88 o 
   0  -5  12        2.89        0.57      5.83 o 
   1  -5  12      132.20      140.91     11.81 o 
   2  -5  12     1482.93     1359.42     29.88 o 
   3  -5  12       58.81       39.09      8.51 o 
   4  -5  12       57.41       65.84     10.22 o 
   5  -5  12        6.93        2.61      7.28 o 
   6  -5  12       42.30       39.65     10.71 o 
   7  -5  12      312.77      336.36     27.09 o 
  -7  -4  12      266.36      228.87     30.27 o 
  -6  -4  12      314.32      320.42     18.06 o 
  -5  -4  12      162.65      154.42     13.79 o 
  -4  -4  12       33.77       18.85     10.01 o 
  -3  -4  12      102.27      113.59     13.72 o 
  -2  -4  12        2.61       -2.18      6.34 o 
  -1  -4  12       46.39       32.25      7.72 o 
   0  -4  12      643.74      631.42     16.23 o 
   1  -4  12        9.86        6.02      6.24 o 
   2  -4  12        3.46        2.27      8.26 o 
   3  -4  12       27.70       30.47      7.67 o 
   4  -4  12      235.06      240.66     19.61 o 
   5  -4  12       52.75       47.25      9.59 o 
   6  -4  12        1.87       10.77      8.67 o 
   7  -4  12       89.78       97.04     11.90 o 
  -7  -3  12      361.88      360.27     34.92 o 
  -6  -3  12        1.72        2.64      8.67 o 
  -5  -3  12       51.12       47.64     11.15 o 
  -4  -3  12       60.87       59.65     10.17 o 
  -3  -3  12       23.84       18.93      7.69 o 
  -2  -3  12       24.03        9.39      6.87 o 
  -1  -3  12        3.65        2.22      6.42 o 
   0  -3  12       34.93       52.92      5.76 o 
   1  -3  12        0.01        4.08      4.27 o 
   2  -3  12      197.80      193.08     13.05 o 
   3  -3  12     1014.55     1041.29     33.18 o 
   4  -3  12      454.96      422.74     18.19 o 
   5  -3  12      161.19      161.75     13.10 o 
   6  -3  12       93.03       80.06     10.73 o 
   7  -3  12        0.17        9.85      5.90 o 
  -7  -2  12        8.32        3.10     13.93 o 
  -6  -2  12      139.06      147.47     14.43 o 
  -5  -2  12        8.83        9.76      7.15 o 
  -4  -2  12        0.77        1.74      5.66 o 
  -3  -2  12       88.69       92.57      9.83 o 
  -2  -2  12       99.10       95.86      9.89 o 
  -1  -2  12       24.34        6.83      7.70 o 
   0  -2  12      374.15      400.09     11.18 o 
   1  -2  12      442.01      442.07     11.76 o 
   2  -2  12      677.85      594.66     16.40 o 
   3  -2  12     2512.84     2308.41     37.17 o 
   4  -2  12      134.62      137.74     11.19 o 
   5  -2  12      308.09      303.51     18.05 o 
   6  -2  12      321.98      313.64     22.66 o 
   7  -2  12       13.58       18.60      7.13 o 
  -7  -1  12       14.47       42.18     28.28 o 
  -6  -1  12       10.13        9.44      8.19 o 
  -5  -1  12      126.53      133.30     13.77 o 
  -4  -1  12        3.06        2.83      5.83 o 
  -3  -1  12       10.75       12.71      7.03 o 
  -2  -1  12     1435.92     1336.92     27.64 o 
  -1  -1  12      620.06      557.14     17.62 o 
   0  -1  12       41.37       56.49      5.06 o 
   1  -1  12      205.28      235.06      9.35 o 
   2  -1  12      149.40      144.34      9.00 o 
   3  -1  12        2.89        1.18      4.48 o 
   4  -1  12        0.04       -3.47      4.40 o 
   5  -1  12        7.31        1.30      5.24 o 
   6  -1  12      436.08      458.55     22.31 o 
   7  -1  12       12.91       21.05      6.52 o 
  -7   0  12       42.99       84.36     31.48 o 
  -6   0  12       23.16       20.72     10.59 o 
  -5   0  12        1.33       -5.21      8.05 o 
  -4   0  12       55.70       70.87     10.62 o 
  -3   0  12       32.22       23.84      7.59 o 
  -2   0  12      144.59      164.00     11.60 o 
  -1   0  12     1391.03     1380.29     36.33 o 
   0   0  12       18.80       19.39      5.95 o 
   1   0  12        9.36       -2.63      4.91 o 
   2   0  12       71.50       78.81      7.40 o 
   3   0  12       14.23        8.53      4.95 o 
   4   0  12      117.39      120.94      9.90 o 
   5   0  12        3.36       15.31      6.22 o 
   6   0  12      228.43      247.79     14.78 o 
   7   0  12        1.44        0.72      5.73 o 
  -7   1  12        1.21      -15.11     21.68 o 
  -6   1  12       74.36       72.98     14.29 o 
  -5   1  12        0.99        0.71     10.50 o 
  -4   1  12       58.60       59.69     10.43 o 
  -3   1  12      295.98      316.77     17.41 o 
  -2   1  12       42.95       36.56     12.92 o 
  -1   1  12      230.79      218.60     11.42 o 
   0   1  12      439.08      437.62     13.88 o 
   1   1  12     1078.60     1039.23     26.89 o 
   2   1  12       79.89       98.49      8.55 o 
   3   1  12       18.80       25.33      6.16 o 
   4   1  12        0.41        2.71      5.12 o 
   5   1  12       43.34       48.18      7.85 o 
   6   1  12      153.33      175.22     13.01 o 
   7   1  12        2.26        6.02      6.56 o 
  -7   2  12       84.22        3.61     24.58 o 
  -6   2  12       11.39       24.35     11.37 o 
  -5   2  12        4.62       -8.18     21.56 o 
  -4   2  12      129.23       95.12     15.77 o 
  -3   2  12     1577.57     1701.64     38.55 o 
  -2   2  12      103.44      132.36     12.96 o 
  -1   2  12      127.55      127.87      8.72 o 
   0   2  12        0.89       15.55      5.53 o 
   1   2  12      957.75      885.66     18.50 o 
   2   2  12      301.31      293.58     13.62 o 
   3   2  12       20.76       14.23      5.80 o 
   4   2  12       39.56       38.73      7.12 o 
   5   2  12      335.93      332.98     16.34 o 
   6   2  12       17.68       19.19      9.10 o 
   7   2  12        4.19        3.79      5.27 o 
  -7   3  12        9.12      -14.39     24.86 o 
  -6   3  12      117.25      152.03     18.27 o 
  -5   3  12      101.59      119.43     17.34 o 
  -4   3  12        0.08        8.69     11.70 o 
  -3   3  12      193.05      189.23     20.45 o 
  -2   3  12      148.84      146.92     13.64 o 
  -1   3  12        3.96        9.40      5.84 o 
   0   3  12      205.44      235.90     11.28 o 
   1   3  12      565.00      549.42     15.38 o 
   2   3  12      669.21      637.12     17.84 o 
   3   3  12      123.03      134.74     11.07 o 
   4   3  12        3.51        3.28      5.91 o 
   5   3  12      386.73      379.42     17.02 o 
   6   3  12        0.23        2.30      5.43 o 
   7   3  12      605.35      646.46     24.46 o 
  -7   4  12       25.62       24.79     25.53 o 
  -6   4  12       84.66       75.78     29.41 o 
  -5   4  12       26.10       73.56     27.76 o 
  -4   4  12       13.67       -7.03     19.92 o 
  -3   4  12      119.20      120.44     27.75 o 
  -2   4  12     1226.46     1145.00     31.27 o 
  -1   4  12      163.35      163.76     11.32 o 
   0   4  12      826.09      833.49     18.50 o 
   1   4  12       15.83       16.36      6.73 o 
   2   4  12      146.87      160.26     11.46 o 
   3   4  12      121.79      123.43     15.62 o 
   4   4  12        0.01        1.37      5.93 o 
   5   4  12        0.00        1.13      6.55 o 
   6   4  12       69.81       37.69     10.50 o 
   7   4  12      686.31      756.93     39.78 o 
  -6   5  12        0.00        8.53     24.38 o 
  -5   5  12       35.04       46.89     29.80 o 
  -4   5  12       29.65       -0.76     34.31 o 
  -3   5  12        0.00      -12.92     13.60 o 
  -2   5  12       63.65       58.77      9.75 o 
  -1   5  12      349.06      303.59     21.40 o 
   0   5  12      537.53      515.25     19.34 o 
   1   5  12      181.53      205.56     12.76 o 
   2   5  12       29.34       24.06      6.53 o 
   3   5  12        4.67        0.34      5.41 o 
   4   5  12      100.71       81.67      9.95 o 
   5   5  12       85.19      114.71     21.71 o 
   6   5  12       42.36       32.83     10.84 o 
  -6   6  12       20.35       -5.90     25.04 o 
  -5   6  12       12.90       26.94     13.43 o 
  -4   6  12       11.38        8.35     13.17 o 
  -3   6  12       81.58       68.35     17.28 o 
  -2   6  12       26.72       10.07      8.65 o 
  -1   6  12      193.51      196.74     15.52 o 
   0   6  12      277.08      318.12     21.78 o 
   1   6  12     1187.29     1176.56     29.88 o 
   2   6  12      615.44      615.80     18.97 o 
   3   6  12       13.88       16.60      6.15 o 
   4   6  12      101.30      100.42     10.84 o 
   5   6  12       56.29       45.38     16.85 o 
   6   6  12       41.35       32.75     10.99 o 
  -6   7  12        0.97       -8.64     23.45 o 
  -5   7  12        0.08      -19.67     22.55 o 
  -4   7  12       13.94       24.61     14.41 o 
  -3   7  12       48.54       35.90     16.40 o 
  -2   7  12      125.54      129.36     14.64 o 
  -1   7  12      117.66      123.84     14.17 o 
   0   7  12      143.43      151.31     17.14 o 
   1   7  12       16.82        5.25      8.74 o 
   2   7  12      310.06      315.30     17.17 o 
   3   7  12       59.65       53.42      8.46 o 
   4   7  12        3.53        7.37      8.20 o 
   5   7  12       37.02       51.64     13.13 o 
  -5   8  12       16.01       12.76     26.98 o 
  -4   8  12       11.22      -21.16     21.16 o 
  -3   8  12       89.08       57.01     14.49 o 
  -2   8  12        1.93       -0.96      8.29 o 
  -1   8  12      296.87      258.17     19.19 o 
   0   8  12       27.71       37.69     13.93 o 
   1   8  12        1.10        9.88      9.83 o 
   2   8  12      258.98      264.47     21.70 o 
   3   8  12      107.64      118.44     21.93 o 
   4   8  12        1.85        0.13      8.31 o 
   5   8  12        1.98        1.44      7.89 o 
  -4   9  12        0.01       13.77     27.47 o 
  -3   9  12       15.82       18.42     14.95 o 
  -2   9  12      128.10      120.68     15.63 o 
  -1   9  12      486.57      449.24     28.33 o 
   0   9  12       18.84       29.32     13.17 o 
   1   9  12      131.85      138.33     22.87 o 
   2   9  12       25.73       28.84     14.42 o 
   3   9  12       99.00      112.03     19.26 o 
   4   9  12      210.34      196.87     26.08 o 
  -3  10  12       64.67       44.13     20.38 o 
  -2  10  12        1.79       18.32     13.42 o 
  -1  10  12        5.32        1.31     14.48 o 
   0  10  12       32.74       44.21     13.89 o 
   1  10  12        3.06       16.14     13.23 o 
   2  10  12       19.77       60.43     17.22 o 
   3  10  12        6.55       25.87     25.44 o 
  -1  11  12       93.80       88.21     21.43 o 
   0  11  12        0.80       22.60     17.87 o 
   1  11  12      188.88      114.70     27.59 o 
  -1 -12  13       32.20       45.53     16.18 o 
   0 -12  13        0.62       28.92     16.21 o 
   1 -12  13       11.28       25.11     23.28 o 
  -3 -11  13        0.18       13.25     13.88 o 
  -2 -11  13       94.16      121.30     17.51 o 
  -1 -11  13        7.53       15.88     13.85 o 
   0 -11  13       34.11       20.19     14.78 o 
   1 -11  13        6.23       30.79     27.24 o 
   2 -11  13        1.24        2.65     14.83 o 
   3 -11  13       92.31      120.34     22.37 o 
  -4 -10  13       83.63       99.76     40.77 o 
  -3 -10  13        0.09        7.73      9.91 o 
  -2 -10  13       23.55       24.50     12.55 o 
  -1 -10  13        2.95      -10.21     10.21 o 
   0 -10  13        2.55       28.25     14.03 o 
   1 -10  13      134.24      111.59     15.45 o 
   2 -10  13       75.58       91.08     15.16 o 
   3 -10  13       11.63       27.20     12.39 o 
   4 -10  13       19.45       10.50     12.26 o 
  -5  -9  13       65.39       44.71     15.15 o 
  -4  -9  13      200.15      187.12     39.95 o 
  -3  -9  13       68.11       85.05     14.34 o 
  -2  -9  13        3.88        6.04      9.11 o 
  -1  -9  13       24.33       19.61     10.73 o 
   0  -9  13       76.65       54.60     24.09 o 
   1  -9  13      145.74      126.29     15.95 o 
   2  -9  13      112.33      111.88     12.61 o 
   3  -9  13        2.42       17.36      9.05 o 
   4  -9  13      298.15      340.05     33.96 o 
   5  -9  13      273.11      305.90     34.81 o 
  -5  -8  13        0.05        4.91     11.20 o 
  -4  -8  13        2.63        2.80      9.95 o 
  -3  -8  13        0.28       12.59     10.44 o 
  -2  -8  13        3.57        8.03      8.32 o 
  -1  -8  13     1173.67     1077.31     81.18 o 
   0  -8  13       49.52       72.14     15.87 o 
   1  -8  13      217.94      211.55     15.13 o 
   2  -8  13      347.52      413.05     19.08 o 
   3  -8  13        5.26       17.20      8.33 o 
   4  -8  13       28.51       33.33     10.09 o 
   5  -8  13       22.31       20.99     11.07 o 
  -6  -7  13      156.13      144.30     20.19 o 
  -5  -7  13       15.96       22.66     11.86 o 
  -4  -7  13       12.81        7.47      9.41 o 
  -3  -7  13       19.73       27.77     10.68 o 
  -2  -7  13      374.43      386.28     24.49 o 
  -1  -7  13      281.17      277.14     29.68 o 
   0  -7  13      409.42      374.24     56.66 o 
   1  -7  13        3.92       13.03      7.05 o 
   2  -7  13      532.42      514.22     20.00 o 
   3  -7  13        3.63       18.56     10.35 o 
   4  -7  13      187.46      216.59     17.22 o 
   5  -7  13       17.00       14.88     10.38 o 
   6  -7  13      109.49      117.53     17.88 o 
  -6  -6  13       35.23       30.25      9.99 o 
  -5  -6  13        8.59       17.59     11.31 o 
  -4  -6  13      105.71       71.97     14.05 o 
  -3  -6  13       22.88        9.98      9.18 o 
  -2  -6  13        0.90        9.72      8.86 o 
  -1  -6  13      928.53      868.16     29.25 o 
   0  -6  13      401.19      379.24     14.26 o 
   1  -6  13       60.31       68.69     14.59 o 
   2  -6  13        0.30       -2.62      6.29 o 
   3  -6  13        9.40       10.32      7.60 o 
   4  -6  13      191.02      220.26     16.58 o 
   5  -6  13      200.10      221.05     17.71 o 
   6  -6  13        0.78       11.29     10.37 o 
  -6  -5  13       11.60       28.32      9.07 o 
  -5  -5  13       24.86        1.53     10.08 o 
  -4  -5  13       13.82       23.31     10.69 o 
  -3  -5  13      187.21      180.16     24.96 o 
  -2  -5  13        3.53        3.24      8.03 o 
  -1  -5  13       79.86       75.54      9.22 o 
   0  -5  13      221.23      235.27     12.18 o 
   1  -5  13      355.23      350.28     15.28 o 
   2  -5  13      565.06      531.21     19.11 o 
   3  -5  13        9.81       13.30      7.56 o 
   4  -5  13        0.53       -8.27      8.54 o 
   5  -5  13      286.99      298.49     19.96 o 
   6  -5  13      159.90      179.88     20.55 o 
   7  -5  13        2.55        4.15      9.87 o 
  -7  -4  13        4.14       16.31      9.67 o 
  -6  -4  13        5.87        8.99      8.28 o 
  -5  -4  13        2.79       16.29      7.42 o 
  -4  -4  13       31.89       27.66     11.50 o 
  -3  -4  13        5.89        2.25      8.40 o 
  -2  -4  13     1112.96     1147.17     42.87 o 
  -1  -4  13       18.29       31.62      8.14 o 
   0  -4  13       80.03       94.68      8.40 o 
   1  -4  13      144.46      159.63     11.92 o 
   2  -4  13      335.24      326.87     16.48 o 
   3  -4  13      117.36      121.19     11.95 o 
   4  -4  13        4.29       -6.43      6.43 o 
   5  -4  13       85.82       78.81     11.69 o 
   6  -4  13      384.24      392.76     20.97 o 
   7  -4  13        1.94       13.60      7.46 o 
  -7  -3  13        2.90       -7.50     15.38 o 
  -6  -3  13       13.36       12.89      9.40 o 
  -5  -3  13      109.09      110.08     11.80 o 
  -4  -3  13       59.81       63.47     14.21 o 
  -3  -3  13      147.61      155.02     11.45 o 
  -2  -3  13      358.22      394.27     17.30 o 
  -1  -3  13      171.07      184.07     13.07 o 
   0  -3  13      400.88      390.72     13.54 o 
   1  -3  13       16.49       12.31      6.08 o 
   2  -3  13       49.87       45.01      7.43 o 
   3  -3  13      665.22      605.35     18.06 o 
   4  -3  13       69.99       60.66      8.92 o 
   5  -3  13       29.33       39.31      8.63 o 
   6  -3  13      237.34      221.42     14.49 o 
   7  -3  13        0.08       -0.09      6.25 o 
  -7  -2  13        0.51        3.34     28.82 o 
  -6  -2  13       14.19       12.88      9.46 o 
  -5  -2  13       33.62       32.62     10.13 o 
  -4  -2  13      986.06     1002.75     28.33 o 
  -3  -2  13      203.92      199.91     13.54 o 
  -2  -2  13      204.85      187.77     14.23 o 
  -1  -2  13      877.69      843.97     22.80 o 
   0  -2  13        0.04       -3.46      3.46 o 
   1  -2  13     1189.34     1168.24     19.08 o 
   2  -2  13       37.67       29.26      6.72 o 
   3  -2  13       97.64       94.49      8.33 o 
   4  -2  13      521.12      511.16     15.89 o 
   5  -2  13      269.83      239.35     14.08 o 
   6  -2  13       91.98       77.16      9.87 o 
   7  -2  13        1.69        8.24      6.80 o 
  -7  -1  13       70.64       44.96     29.20 o 
  -6  -1  13        3.95       -1.20      8.87 o 
  -5  -1  13       68.51       71.15     12.83 o 
  -4  -1  13       73.62       73.55      9.85 o 
  -3  -1  13      189.97      202.79     13.40 o 
  -2  -1  13      128.58      115.79     10.56 o 
  -1  -1  13       86.72       78.25      9.63 o 
   0  -1  13       75.38       71.35      6.46 o 
   1  -1  13     1167.42     1095.35     18.47 o 
   2  -1  13       73.61       77.33      7.44 o 
   3  -1  13      810.45      798.59     18.60 o 
   4  -1  13      220.79      244.90     13.35 o 
   5  -1  13      286.62      286.97     15.34 o 
   6  -1  13      436.99      483.80     18.90 o 
   7  -1  13       18.72       36.78      7.93 o 
  -7   0  13        9.12       19.77     24.57 o 
  -6   0  13      138.07      147.89     21.00 o 
  -5   0  13        0.81       -1.60     10.81 o 
  -4   0  13        3.48       -6.14      7.73 o 
  -3   0  13     1564.23     1627.14     31.89 o 
  -2   0  13        0.06        0.66      6.57 o 
  -1   0  13       19.23       29.34      7.82 o 
   0   0  13       77.71       79.54      7.76 o 
   1   0  13      521.98      484.62     13.86 o 
   2   0  13      380.48      374.17     13.48 o 
   3   0  13      241.84      236.27     12.29 o 
   4   0  13       14.01        4.85      5.34 o 
   5   0  13      262.97      256.06     15.04 o 
   6   0  13        0.03        0.00      5.84 o 
   7   0  13       81.00       80.41     12.16 o 
  -6   1  13       10.28        3.55     20.71 o 
  -5   1  13       24.48       14.08     12.71 o 
  -4   1  13        1.53        1.91     10.82 o 
  -3   1  13      904.52      998.54     29.02 o 
  -2   1  13      764.76      713.57     20.21 o 
  -1   1  13      453.32      445.16     17.10 o 
   0   1  13      672.44      678.11     26.66 o 
   1   1  13      367.92      375.86     14.56 o 
   2   1  13      491.64      489.96     14.50 o 
   3   1  13       62.71       86.60      8.50 o 
   4   1  13       31.82       29.16      6.64 o 
   5   1  13        6.71       12.00      6.23 o 
   6   1  13       15.88       19.01      6.54 o 
   7   1  13      331.04      351.61     18.92 o 
  -7   2  13       22.45       48.30     29.58 o 
  -6   2  13       22.42       33.50     12.51 o 
  -5   2  13       77.19       99.01     36.97 o 
  -4   2  13        4.61       -6.07     11.67 o 
  -3   2  13      174.61      158.04     21.70 o 
  -2   2  13       14.73       15.22      8.14 o 
  -1   2  13      161.81      176.35     10.39 o 
   0   2  13     2444.47     2330.15     35.74 o 
   1   2  13      196.40      188.60     11.41 o 
   2   2  13       78.71       66.22      8.37 o 
   3   2  13      160.94      178.53     21.01 o 
   4   2  13        1.22        6.85      5.85 o 
   5   2  13      210.67      198.23     13.51 o 
   6   2  13       26.28       23.55      8.80 o 
   7   2  13       24.18       28.42      6.83 o 
  -7   3  13      124.88      152.93     37.84 o 
  -6   3  13        0.16       12.10     12.37 o 
  -5   3  13      158.27      138.20     20.66 o 
  -4   3  13        5.96       -9.78     11.15 o 
  -3   3  13       53.23       51.58     14.90 o 
  -2   3  13       30.07       42.94      9.91 o 
  -1   3  13        7.61       20.60     13.95 o 
   0   3  13     3237.23     3312.03     42.85 o 
   1   3  13      206.02      192.59     12.04 o 
   2   3  13       28.53       31.45      7.90 o 
   3   3  13      262.92      287.20     19.54 o 
   4   3  13      206.21      189.48     15.46 o 
   5   3  13        9.18       15.59      7.77 o 
   6   3  13       13.18       22.84      8.23 o 
   7   3  13      162.11      186.16     24.01 o 
  -6   4  13      181.96      220.58     23.25 o 
  -5   4  13       14.35       25.05     28.21 o 
  -4   4  13      392.70      419.16     28.74 o 
  -3   4  13       18.45       34.51     14.22 o 
  -2   4  13       76.42       81.18     17.21 o 
  -1   4  13        5.13        5.51      6.23 o 
   0   4  13       33.79       35.33      6.36 o 
   1   4  13       45.19       50.77      7.88 o 
   2   4  13        3.38        4.71      5.91 o 
   3   4  13      288.37      270.08     17.37 o 
   4   4  13      116.74      120.25     15.40 o 
   5   4  13       12.80        1.92      6.76 o 
   6   4  13      328.63      328.31     19.63 o 
  -6   5  13        0.35       18.65     26.16 o 
  -5   5  13        2.13       -5.03     16.77 o 
  -4   5  13       72.00       89.08     18.13 o 
  -3   5  13       30.65       23.22     14.71 o 
  -2   5  13      159.80      194.06     22.66 o 
  -1   5  13      364.89      349.48     18.58 o 
   0   5  13        2.22       -5.95      5.95 o 
   1   5  13       29.99       29.09      8.75 o 
   2   5  13       32.98       41.68      9.67 o 
   3   5  13      163.23      184.26     13.44 o 
   4   5  13      240.89      220.68     15.28 o 
   5   5  13        6.07       12.78      6.99 o 
   6   5  13       95.25      114.34     17.87 o 
  -6   6  13      197.76      192.19     40.38 o 
  -5   6  13       57.40       27.74     15.33 o 
  -4   6  13      128.87      123.76     20.66 o 
  -3   6  13        9.67      -13.79     13.87 o 
  -2   6  13       14.98       28.86      9.59 o 
  -1   6  13     1012.33      936.47     27.75 o 
   0   6  13        2.36        8.55      9.13 o 
   1   6  13      242.49      242.06     16.82 o 
   2   6  13       14.01       24.96      7.02 o 
   3   6  13        0.45       15.50      7.25 o 
   4   6  13      395.39      355.99     18.33 o 
   5   6  13      250.97      223.11     20.11 o 
  -5   7  13       11.22       16.51     26.40 o 
  -4   7  13       54.79       46.93     29.20 o 
  -3   7  13      156.75      201.57     25.88 o 
  -2   7  13        5.23       -5.16      7.85 o 
  -1   7  13      391.13      382.40     29.15 o 
   0   7  13      152.25      139.80     16.89 o 
   1   7  13      502.23      477.59     24.48 o 
   2   7  13       51.54       41.84     10.40 o 
   3   7  13        2.45       11.69      6.69 o 
   4   7  13      459.46      462.18     24.92 o 
   5   7  13        6.46        7.61      9.23 o 
  -5   8  13       14.28       -7.11     26.25 o 
  -4   8  13        0.07       -1.13     23.92 o 
  -3   8  13      191.28      219.99     30.68 o 
  -2   8  13       42.81       33.23     11.17 o 
  -1   8  13       10.47       -1.67     10.44 o 
   0   8  13        8.34       14.12     10.71 o 
   1   8  13        1.02        9.99     10.01 o 
   2   8  13      127.12      157.73     17.58 o 
   3   8  13       17.25       39.23     11.76 o 
   4   8  13       27.90       41.46     11.28 o 
  -4   9  13       72.46       56.44     31.48 o 
  -3   9  13       32.01       62.49     23.13 o 
  -2   9  13      122.23      140.13     16.45 o 
  -1   9  13        9.92       14.73     12.02 o 
   0   9  13        2.02       30.89     11.94 o 
   1   9  13       11.38       22.86     11.09 o 
   2   9  13        5.69       30.28     16.88 o 
   3   9  13      177.41      150.50     37.21 o 
  -2  10  13       38.64       30.66     15.30 o 
  -1  10  13       34.61       14.46     13.50 o 
   0  10  13       75.20       44.08     14.13 o 
   1  10  13       72.63       68.18     27.09 o 
   2  10  13        9.10       30.59     17.18 o 
  -2 -11  14        2.31       -1.52     11.35 o 
  -1 -11  14       20.34       34.29     28.04 o 
   0 -11  14        6.62       22.59     14.63 o 
   1 -11  14        6.44        4.71     13.92 o 
   2 -11  14        6.52       -2.92     14.93 o 
   3 -11  14      145.10      101.82     21.44 o 
  -4 -10  14       13.64       21.30     15.50 o 
  -3 -10  14       75.01       87.62     14.49 o 
  -2 -10  14       60.79       36.97     18.88 o 
  -1 -10  14       54.08       35.69     14.74 o 
   0 -10  14       60.29       44.09     14.89 o 
   1 -10  14        6.79       17.39     13.42 o 
   2 -10  14      191.51      164.67     18.53 o 
   3 -10  14      180.31      177.13     20.53 o 
   4 -10  14      179.03      150.23     19.62 o 
  -4  -9  14       54.99       51.20     14.49 o 
  -3  -9  14        0.13       18.38     10.84 o 
  -2  -9  14        0.01       19.46      9.58 o 
  -1  -9  14        7.57        2.17     10.98 o 
   0  -9  14       66.38       58.94     16.15 o 
   1  -9  14       34.68       57.65     15.31 o 
   2  -9  14        0.49        2.64      7.96 o 
   3  -9  14        6.67        4.97      8.86 o 
   4  -9  14       98.26       99.23     16.69 o 
   5  -9  14       96.14       89.05     34.92 o 
  -5  -8  14       48.73       39.98     24.64 o 
  -4  -8  14        5.54        3.10     11.37 o 
  -3  -8  14       30.44       18.51     10.85 o 
  -2  -8  14       39.67       28.50     10.73 o 
  -1  -8  14      198.55      208.44     28.58 o 
   0  -8  14       24.90        7.68     11.38 o 
   1  -8  14        0.31       19.35     10.03 o 
   2  -8  14      141.20      151.39     16.54 o 
   3  -8  14       31.07       21.79      9.25 o 
   4  -8  14        2.76        6.02      9.15 o 
   5  -8  14        0.06       -1.32     11.39 o 
  -5  -7  14       20.95       18.18     12.46 o 
  -4  -7  14        4.56       -0.71     11.02 o 
  -3  -7  14       41.97       43.05     11.80 o 
  -2  -7  14        0.66        1.62      9.37 o 
  -1  -7  14       76.35       95.19     16.24 o 
   0  -7  14       52.73       32.08     11.85 o 
   1  -7  14       15.32       19.10      7.38 o 
   2  -7  14     1166.07     1135.11     48.43 o 
   3  -7  14       55.27       47.62     16.73 o 
   4  -7  14       14.07       24.98      9.74 o 
   5  -7  14       84.86      123.98     14.78 o 
   6  -7  14       46.89       63.53     14.95 o 
  -6  -6  14       12.29       10.64     10.25 o 
  -5  -6  14        0.40        7.49     12.11 o 
  -4  -6  14        6.12       -1.78     14.93 o 
  -3  -6  14       21.84       19.16     10.02 o 
  -2  -6  14      620.98      655.82     27.00 o 
  -1  -6  14        4.09        6.98      8.64 o 
   0  -6  14      208.10      188.19     16.14 o 
   1  -6  14       44.35       33.10      7.76 o 
   2  -6  14        7.91        4.01      6.77 o 
   3  -6  14      290.74      295.07     18.65 o 
   4  -6  14        0.00       -3.78      8.87 o 
   5  -6  14        0.01        5.14      8.47 o 
   6  -6  14       89.68       83.74     15.67 o 
  -6  -5  14        0.31        9.14     10.51 o 
  -5  -5  14        5.03       12.37      9.03 o 
  -4  -5  14       24.56       20.16     10.78 o 
  -3  -5  14       66.34       54.71     15.06 o 
  -2  -5  14        4.25       -1.55      7.69 o 
  -1  -5  14       60.69       58.38     13.80 o 
   0  -5  14      303.55      333.28     30.26 o 
   1  -5  14       38.04       42.00      8.06 o 
   2  -5  14       21.74       23.47      7.70 o 
   3  -5  14       77.96       86.10     10.85 o 
   4  -5  14      132.89      139.15     20.28 o 
   5  -5  14      106.99      123.08     15.16 o 
   6  -5  14       28.91       36.50      9.35 o 
  -6  -4  14        2.24        8.10      9.85 o 
  -5  -4  14        2.03        8.06      7.69 o 
  -4  -4  14      420.82      474.78     33.35 o 
  -3  -4  14        0.32       -8.89      8.89 o 
  -2  -4  14       14.04       13.53      7.96 o 
  -1  -4  14       83.75       88.00     10.32 o 
   0  -4  14       12.60       20.97      8.79 o 
   1  -4  14      747.22      745.97     26.26 o 
   2  -4  14      135.83      130.38     14.00 o 
   3  -4  14       88.62       75.82     16.29 o 
   4  -4  14      159.85      145.85     20.23 o 
   5  -4  14       70.79       61.17     10.29 o 
   6  -4  14      185.97      196.85     15.99 o 
  -7  -3  14      138.79      133.30     20.16 o 
  -6  -3  14       35.30       46.45     18.71 o 
  -5  -3  14        0.17        9.81      7.27 o 
  -4  -3  14        8.99       11.45      7.84 o 
  -3  -3  14      254.08      248.75     16.28 o 
  -2  -3  14        0.02        1.67      7.00 o 
  -1  -3  14        0.09        6.99      7.32 o 
   0  -3  14       12.56       24.96      7.62 o 
   1  -3  14      671.98      620.94     19.59 o 
   2  -3  14       21.54       25.81      6.33 o 
   3  -3  14      194.72      186.89     15.33 o 
   4  -3  14        2.36       -2.17      5.93 o 
   5  -3  14       30.55       22.58      6.96 o 
   6  -3  14      165.44      166.46     13.38 o 
   7  -3  14        3.96       -3.82      6.31 o 
  -7  -2  14       21.30        8.83     10.54 o 
  -6  -2  14       29.83       47.40     11.44 o 
  -5  -2  14      123.55      125.45     14.56 o 
  -4  -2  14        0.37       -7.93      7.93 o 
  -3  -2  14      154.02      138.15     11.99 o 
  -2  -2  14      405.97      346.06     16.70 o 
  -1  -2  14      956.73      958.73     27.32 o 
   0  -2  14       19.02       23.25      9.45 o 
   1  -2  14      113.45      119.25     10.14 o 
   2  -2  14       40.57       40.88      6.47 o 
   3  -2  14      280.05      253.60     14.38 o 
   4  -2  14       23.56       14.78      8.89 o 
   5  -2  14       18.61       18.79      6.64 o 
   6  -2  14       14.97        6.39      6.42 o 
   7  -2  14      265.11      261.05     24.32 o 
  -7  -1  14       24.00       37.39     32.20 o 
  -6  -1  14        0.03       14.13     14.11 o 
  -5  -1  14       23.11       28.62     11.93 o 
  -4  -1  14        7.50        7.36      8.15 o 
  -3  -1  14        2.98       -1.67      6.58 o 
  -2  -1  14      226.89      199.60     13.60 o 
  -1  -1  14        3.02        2.64      7.87 o 
   0  -1  14     1078.04     1086.52     22.60 o 
   1  -1  14       17.19       18.05      5.32 o 
   2  -1  14       82.32       95.62      8.34 o 
   3  -1  14      283.17      305.50     14.18 o 
   4  -1  14       60.88       60.21      9.03 o 
   5  -1  14        1.91        3.90      5.92 o 
   6  -1  14       64.46       62.04      9.29 o 
   7  -1  14       84.06       57.30      9.63 o 
  -7   0  14       27.41      102.18     36.18 o 
  -6   0  14        3.07        5.57     11.89 o 
  -5   0  14       55.49       44.31      9.91 o 
  -4   0  14        2.31        6.54      8.82 o 
  -3   0  14       99.09       76.76     12.05 o 
  -2   0  14       63.99       74.81      9.59 o 
  -1   0  14      146.79      129.08     13.24 o 
   0   0  14     1520.00     1530.10     27.60 o 
   1   0  14      109.61      106.12      8.35 o 
   2   0  14      324.28      322.60     13.33 o 
   3   0  14       44.62       47.72      7.41 o 
   4   0  14       90.51       74.40      8.85 o 
   5   0  14       96.26       88.01      9.96 o 
   6   0  14       82.95       84.54     10.40 o 
   7   0  14        4.01       13.52      7.01 o 
  -7   1  14      167.82      182.79     18.98 o 
  -6   1  14        5.88        9.22     12.02 o 
  -5   1  14        0.77        9.32     10.81 o 
  -4   1  14       46.94       45.86     10.38 o 
  -3   1  14      110.13      134.45     15.89 o 
  -2   1  14       90.19       75.09     20.20 o 
  -1   1  14       69.43       76.53     10.84 o 
   0   1  14     1503.14     1486.50     27.21 o 
   1   1  14       20.71       34.12      8.80 o 
   2   1  14       33.14       41.06      6.76 o 
   3   1  14        4.42        5.97      5.82 o 
   4   1  14      193.32      190.88     13.66 o 
   5   1  14      116.33       97.80     10.05 o 
   6   1  14       96.75       82.43     10.18 o 
   7   1  14        1.94        3.41      6.19 o 
  -7   2  14       30.77       15.86     26.46 o 
  -6   2  14       90.10       98.25     17.53 o 
  -5   2  14        2.59        7.79     16.94 o 
  -4   2  14        0.36       -4.01     18.05 o 
  -3   2  14       31.29       17.56      9.31 o 
  -2   2  14      656.42      657.82     24.19 o 
  -1   2  14      406.30      416.19     17.60 o 
   0   2  14      190.78      214.94     12.20 o 
   1   2  14      614.42      575.29     23.56 o 
   2   2  14       64.47       54.28      9.61 o 
   3   2  14      197.46      202.49     15.15 o 
   4   2  14       19.93        7.31      5.82 o 
   5   2  14        2.48       11.24      6.46 o 
   6   2  14      229.68      211.00     14.97 o 
  -6   3  14      106.06       75.69     25.20 o 
  -5   3  14        0.36        3.16     10.97 o 
  -4   3  14        2.30        3.46     20.30 o 
  -3   3  14      120.91      133.96     19.64 o 
  -2   3  14      101.03       84.04     12.65 o 
  -1   3  14      398.77      352.58     20.23 o 
   0   3  14       22.93       17.86      6.88 o 
   1   3  14       10.35       10.12      5.85 o 
   2   3  14      201.68      202.79     15.09 o 
   3   3  14        0.05       -2.79      6.72 o 
   4   3  14      257.04      244.91     18.14 o 
   5   3  14        4.17       11.46      8.13 o 
   6   3  14       14.96        8.01      7.90 o 
  -6   4  14       70.34       93.06     17.83 o 
  -5   4  14       78.10       77.63     29.18 o 
  -4   4  14      194.10      174.81     22.74 o 
  -3   4  14       20.45       36.07     15.25 o 
  -2   4  14       64.49       75.05     17.98 o 
  -1   4  14      285.20      334.33     16.43 o 
   0   4  14        5.01        7.90      6.41 o 
   1   4  14       80.18       69.92      8.92 o 
   2   4  14       49.89       54.49      8.47 o 
   3   4  14       18.95       21.74      8.32 o 
   4   4  14      603.33      550.94     22.23 o 
   5   4  14       31.39       47.31     10.49 o 
   6   4  14       13.57       33.18     10.94 o 
  -6   5  14       79.51       89.39     33.98 o 
  -5   5  14        5.50       11.06     20.59 o 
  -4   5  14        0.95       -6.25     13.50 o 
  -3   5  14      116.16      134.75     20.56 o 
  -2   5  14       73.67       80.58     18.43 o 
  -1   5  14      113.61      107.82     12.41 o 
   0   5  14       16.52        9.86      7.65 o 
   1   5  14       45.25       31.18     10.22 o 
   2   5  14      414.61      402.29     17.66 o 
   3   5  14      146.23      161.58     19.72 o 
   4   5  14       45.21       38.44     10.20 o 
   5   5  14      172.77      167.53     17.10 o 
   6   5  14       39.23       41.22     12.70 o 
  -5   6  14       75.94       34.16     16.29 o 
  -4   6  14        0.02       21.93     15.29 o 
  -3   6  14     1187.94     1230.95     49.03 o 
  -2   6  14       50.67       25.71     32.14 o 
  -1   6  14        8.71        1.53      6.31 o 
   0   6  14       15.48        7.52      8.95 o 
   1   6  14       24.09       15.99      8.46 o 
   2   6  14      146.40      157.19     12.89 o 
   3   6  14      158.25      137.10     12.45 o 
   4   6  14        2.04       17.65      7.67 o 
   5   6  14      288.86      265.19     20.59 o 
  -5   7  14      104.88       66.07     30.81 o 
  -4   7  14       22.36       42.40     18.00 o 
  -3   7  14       17.42        8.78     15.36 o 
  -2   7  14      398.75      403.50     28.14 o 
  -1   7  14        0.30       27.04      9.95 o 
   0   7  14       16.47        4.45     10.09 o 
   1   7  14       14.73       14.11     16.80 o 
   2   7  14       22.67       31.43     10.35 o 
   3   7  14      213.49      214.42     17.36 o 
   4   7  14        5.21        8.70      9.26 o 
   5   7  14        0.07       11.43     11.09 o 
  -4   8  14      269.46      228.27     28.89 o 
  -3   8  14        3.94      -10.06     23.80 o 
  -2   8  14        2.06      -15.80     15.80 o 
  -1   8  14       26.98       11.34     11.82 o 
   0   8  14       15.04       25.78     11.97 o 
   1   8  14        0.56       14.40     10.56 o 
   2   8  14        0.12       24.91     10.92 o 
   3   8  14      158.58      148.33     22.94 o 
   4   8  14      230.19      233.78     30.05 o 
  -3   9  14       15.47       10.47     17.29 o 
  -2   9  14       33.29       46.53     15.77 o 
  -1   9  14       67.47       58.03     15.08 o 
   0   9  14        3.59        3.45     11.41 o 
   1   9  14      356.65      361.70     31.50 o 
   2   9  14       86.33      103.58     20.78 o 
   3   9  14       31.77       35.21     18.17 o 
  -1  10  14        4.89       13.84     16.29 o 
   0  10  14       10.42        3.68     13.30 o 
   1  10  14      218.18      255.66     30.60 o 
  -2 -11  15      113.12       94.32     36.89 o 
  -1 -11  15        6.28        5.34     20.82 o 
   0 -11  15        1.00        3.61     13.04 o 
   1 -11  15        0.26        4.15     14.04 o 
   2 -11  15      154.15      217.41     38.57 o 
  -3 -10  15      197.05      175.94     37.85 o 
  -2 -10  15       33.18       41.89     40.33 o 
  -1 -10  15       34.74       32.25     13.60 o 
   0 -10  15       93.21       62.47     16.87 o 
   1 -10  15       91.12       95.45     20.35 o 
   2 -10  15      327.36      290.02     29.89 o 
   3 -10  15        4.29       19.08     15.15 o 
  -4  -9  15       63.76       63.54     15.89 o 
  -3  -9  15      173.34      174.04     20.93 o 
  -2  -9  15       41.16       35.69     12.11 o 
  -1  -9  15        6.45       26.98     12.67 o 
   0  -9  15       31.74       27.12     14.68 o 
   1  -9  15        1.29        0.47     12.60 o 
   2  -9  15      122.93      117.15     25.78 o 
   3  -9  15        0.31        4.10      8.66 o 
   4  -9  15        2.89        1.76     11.19 o 
  -5  -8  15       25.39       41.57     15.53 o 
  -4  -8  15       19.64       22.06     23.00 o 
  -3  -8  15        8.90        8.78     11.47 o 
  -2  -8  15        0.97        3.90     10.57 o 
  -1  -8  15       18.98       41.04     12.65 o 
   0  -8  15      500.18      569.91     47.09 o 
   1  -8  15       19.77        9.41     11.50 o 
   2  -8  15        0.47        0.63      7.45 o 
   3  -8  15       66.69       57.44     11.29 o 
   4  -8  15       55.05       71.18     14.93 o 
   5  -8  15       42.35       51.38     14.58 o 
  -5  -7  15        0.03        5.38     11.81 o 
  -4  -7  15      170.95      154.25     19.74 o 
  -3  -7  15       22.95       17.69     13.95 o 
  -2  -7  15       15.21        4.02      9.84 o 
  -1  -7  15       17.77       10.01     10.71 o 
   0  -7  15      379.12      355.81     28.46 o 
   1  -7  15      586.42      556.65     24.19 o 
   2  -7  15       64.72       54.62     10.09 o 
   3  -7  15       17.66        4.37      7.76 o 
   4  -7  15      108.78       67.99     12.03 o 
   5  -7  15        5.37       31.92     10.94 o 
  -6  -6  15        0.22        7.56      9.73 o 
  -5  -6  15       65.26       68.82     15.45 o 
  -4  -6  15       88.39       96.88     16.24 o 
  -3  -6  15       23.35       10.70     11.06 o 
  -2  -6  15      642.00      556.62     28.20 o 
  -1  -6  15       75.38       76.37     12.57 o 
   0  -6  15       38.81       22.81     14.32 o 
   1  -6  15      691.42      680.92     35.20 o 
   2  -6  15       45.62       34.33     14.14 o 
   3  -6  15      173.82      176.11     15.28 o 
   4  -6  15       34.75       40.71     10.63 o 
   5  -6  15      117.58      130.90     15.21 o 
   6  -6  15      311.71      317.28     24.58 o 
  -6  -5  15       28.06       28.45     12.03 o 
  -5  -5  15        0.86        0.10     10.20 o 
  -4  -5  15        6.63       20.13     12.12 o 
  -3  -5  15        9.40       -6.81      8.92 o 
  -2  -5  15      185.02      193.83     20.14 o 
  -1  -5  15      184.96      191.21     16.03 o 
   0  -5  15       19.10       32.83      9.30 o 
   1  -5  15      411.37      438.67     17.68 o 
   2  -5  15        2.94        7.55      6.63 o 
   3  -5  15        0.29       -0.38      8.31 o 
   4  -5  15       20.54       11.86      8.18 o 
   5  -5  15      105.30      121.97     12.36 o 
   6  -5  15       19.49       18.99      8.19 o 
  -6  -4  15       16.46       17.36     10.67 o 
  -5  -4  15       44.80       43.75     12.63 o 
  -4  -4  15       40.36       31.06     11.99 o 
  -3  -4  15       24.19       20.43     10.48 o 
  -2  -4  15       21.12       28.26      8.59 o 
  -1  -4  15     1223.30     1220.71     48.89 o 
   0  -4  15      166.79      141.17     14.58 o 
   1  -4  15      158.93      169.54     12.90 o 
   2  -4  15       19.19       14.28      5.84 o 
   3  -4  15       27.81       15.09      6.91 o 
   4  -4  15      242.99      258.75     16.33 o 
   5  -4  15       35.05       44.11      9.65 o 
   6  -4  15      100.47      105.00     11.28 o 
  -6  -3  15        1.24        4.98      9.49 o 
  -5  -3  15       18.31       18.48      9.75 o 
  -4  -3  15        3.02        8.17      7.63 o 
  -3  -3  15       72.85       92.28     10.33 o 
  -2  -3  15       43.20       55.16      8.52 o 
  -1  -3  15       28.07       15.36      8.10 o 
   0  -3  15      821.54      821.50     23.58 o 
   1  -3  15      450.68      451.67     12.95 o 
   2  -3  15        3.86        4.85      5.28 o 
   3  -3  15       14.61       10.86      6.37 o 
   4  -3  15      155.34      165.07     11.93 o 
   5  -3  15      587.60      585.95     19.07 o 
   6  -3  15       11.76       16.97      7.24 o 
  -6  -2  15       34.14       29.12     13.96 o 
  -5  -2  15        2.21       16.28      9.64 o 
  -4  -2  15       32.07       18.95      8.82 o 
  -3  -2  15       48.71       63.39      9.83 o 
  -2  -2  15      220.42      208.80     15.31 o 
  -1  -2  15      527.55      556.03     20.18 o 
   0  -2  15      438.87      423.12     18.59 o 
   1  -2  15      134.52      146.41      9.24 o 
   2  -2  15       26.15       22.69      8.32 o 
   3  -2  15       56.82       69.78      8.18 o 
   4  -2  15      119.37      137.55     11.01 o 
   5  -2  15      449.05      436.69     18.64 o 
   6  -2  15      337.02      313.29     17.64 o 
  -7  -1  15       15.30       36.70     11.89 o 
  -6  -1  15        6.66       23.14     13.29 o 
  -5  -1  15        0.63       -7.70      7.72 o 
  -4  -1  15        2.15        8.15      8.94 o 
  -3  -1  15       59.26       73.45     11.75 o 
  -2  -1  15      432.21      401.19     20.71 o 
  -1  -1  15        0.46        8.72      7.47 o 
   0  -1  15        1.57       -3.14      6.90 o 
   1  -1  15        9.58       16.42      5.38 o 
   2  -1  15      310.95      304.43     13.38 o 
   3  -1  15        0.57       -2.79      5.06 o 
   4  -1  15        0.72        2.66      5.73 o 
   5  -1  15       98.30      105.34     12.47 o 
   6  -1  15       53.42       40.13      8.87 o 
  -7   0  15       24.80       37.49     12.42 o 
  -6   0  15       10.84       20.95     15.62 o 
  -5   0  15      476.91      485.10     28.30 o 
  -4   0  15      179.61      216.76     25.66 o 
  -3   0  15       55.14       35.89     10.34 o 
  -2   0  15      929.82      870.67     23.82 o 
  -1   0  15       22.45       35.34      8.91 o 
   0   0  15      266.20      280.84     16.80 o 
   1   0  15        8.83       14.26      7.03 o 
   2   0  15      534.41      619.65     16.63 o 
   3   0  15      618.80      599.30     17.19 o 
   4   0  15      245.17      231.42     15.27 o 
   5   0  15       24.69       18.12      6.95 o 
   6   0  15      139.33      136.29     12.05 o 
  -6   1  15       10.30        6.67     12.85 o 
  -5   1  15       93.77      114.00     17.62 o 
  -4   1  15       76.59       71.06     15.31 o 
  -3   1  15       73.16       51.48     11.52 o 
  -2   1  15        3.44        0.76      8.52 o 
  -1   1  15      366.32      360.44     17.27 o 
   0   1  15       13.52        9.71      7.54 o 
   1   1  15      273.61      312.40     16.32 o 
   2   1  15      205.50      207.72     14.77 o 
   3   1  15      174.52      195.62     12.43 o 
   4   1  15      253.31      235.90     14.21 o 
   5   1  15       14.48       14.83      7.86 o 
   6   1  15        7.08       12.12      6.42 o 
  -6   2  15        9.74       16.19     14.09 o 
  -5   2  15        8.24        6.29     11.19 o 
  -4   2  15      524.31      536.02     31.16 o 
  -3   2  15       11.55        2.43     12.88 o 
  -2   2  15       28.76       22.42      9.69 o 
  -1   2  15      111.26       97.54     13.84 o 
   0   2  15       50.61       44.62      7.57 o 
   1   2  15        5.71        1.57      6.64 o 
   2   2  15      333.23      335.42     18.83 o 
   3   2  15      177.86      165.85     14.88 o 
   4   2  15      336.82      311.58     17.62 o 
   5   2  15      143.10      168.49     13.37 o 
   6   2  15       41.88       38.81      8.37 o 
  -6   3  15      189.46      242.31     47.47 o 
  -5   3  15        0.60       11.35     11.74 o 
  -4   3  15      372.71      316.50     44.21 o 
  -3   3  15      281.91      285.50     26.77 o 
  -2   3  15       16.65       15.76     38.35 o 
  -1   3  15       40.43       48.57     14.50 o 
   0   3  15       32.41       34.74      7.62 o 
   1   3  15       10.18       11.73      6.01 o 
   2   3  15      476.03      457.38     19.46 o 
   3   3  15      453.42      409.37     20.21 o 
   4   3  15      128.24      153.26     23.85 o 
   5   3  15       94.78       73.67     12.14 o 
   6   3  15      134.94      126.58     15.20 o 
  -6   4  15       90.04      103.99     22.01 o 
  -5   4  15       99.53      104.51     23.89 o 
  -4   4  15       12.42       26.01     15.51 o 
  -3   4  15      168.00      169.40     22.74 o 
  -2   4  15       11.79       14.31     15.54 o 
  -1   4  15      159.16      155.10     15.80 o 
   0   4  15       15.62       15.95      7.63 o 
   1   4  15        9.56       12.36      6.68 o 
   2   4  15      291.51      252.71     19.93 o 
   3   4  15        2.23       18.71      8.48 o 
   4   4  15       18.62       31.08      9.35 o 
   5   4  15        8.14       16.92      8.63 o 
   6   4  15       70.47       65.32     11.08 o 
  -5   5  15       71.86       99.42     33.31 o 
  -4   5  15      158.56      131.07     21.00 o 
  -3   5  15      146.54      151.38     28.18 o 
  -2   5  15       70.92       44.96     27.93 o 
  -1   5  15      112.89       87.20     19.42 o 
   0   5  15       66.75       39.69     17.83 o 
   1   5  15       11.72       14.51      8.28 o 
   2   5  15       32.76       43.87      9.96 o 
   3   5  15      527.65      496.86     22.63 o 
   4   5  15        0.12       24.73      9.03 o 
   5   5  15      172.19      177.94     17.34 o 
  -5   6  15       22.10        6.73     15.86 o 
  -4   6  15       88.91       67.41     18.99 o 
  -3   6  15        0.16        6.78     15.46 o 
  -2   6  15       37.45       38.28     16.69 o 
  -1   6  15       57.59       64.05     14.56 o 
   0   6  15      156.64      163.41     22.21 o 
   1   6  15      415.00      436.59     28.42 o 
   2   6  15       48.45       36.65      9.73 o 
   3   6  15       39.05       43.18     12.00 o 
   4   6  15       55.07       67.31     11.78 o 
   5   6  15      331.29      382.05     33.12 o 
  -4   7  15        5.93       -6.29     14.39 o 
  -3   7  15       44.35       36.25     20.16 o 
  -2   7  15       76.78      104.35     22.39 o 
  -1   7  15       17.35        7.12     14.33 o 
   0   7  15      181.60      186.75     20.31 o 
   1   7  15       11.90       20.68     10.56 o 
   2   7  15      112.78      123.49     14.23 o 
   3   7  15       55.49       58.54     13.55 o 
   4   7  15        0.88        8.30     10.04 o 
  -4   8  15        6.17       11.59     17.94 o 
  -3   8  15      101.82       86.65     22.46 o 
  -2   8  15       68.08       62.73     16.54 o 
  -1   8  15       27.34       50.39     17.17 o 
   0   8  15      388.51      360.51     46.72 o 
   1   8  15      325.17      373.76     27.27 o 
   2   8  15      273.85      281.97     24.36 o 
   3   8  15      100.46       90.89     20.22 o 
  -2   9  15        0.28       19.87     19.09 o 
  -1   9  15      161.10      137.01     29.53 o 
   0   9  15      473.34      471.34     31.38 o 
   1   9  15        3.40       23.08     12.18 o 
   2   9  15       58.51       74.19     18.70 o 
  -1 -11  16       14.58       65.92     22.06 o 
   0 -11  16        5.25       50.07     16.84 o 
   1 -11  16        3.42       13.31     15.03 o 
  -2 -10  16        4.06       25.10     34.22 o 
  -1 -10  16        1.08        9.32     11.74 o 
   0 -10  16      177.27      137.29     21.64 o 
   1 -10  16        6.56       21.28     19.60 o 
   2 -10  16       39.72       61.80     18.42 o 
   3 -10  16        0.11        1.95     14.25 o 
  -4  -9  16       25.14       36.66     19.61 o 
  -3  -9  16        0.15       -1.60     17.02 o 
  -2  -9  16       13.21       41.64     15.20 o 
  -1  -9  16       13.53       49.27     13.88 o 
   0  -9  16        1.71      -10.08     10.08 o 
   1  -9  16      219.49      170.91     24.06 o 
   2  -9  16       82.75       62.93     17.58 o 
   3  -9  16       96.60       84.37     13.46 o 
   4  -9  16      200.77      223.48     23.01 o 
  -4  -8  16        0.10       11.24     11.37 o 
  -3  -8  16        3.23       -8.77     11.06 o 
  -2  -8  16      188.88      185.23     27.04 o 
  -1  -8  16      380.68      293.72     27.49 o 
   0  -8  16       56.85       60.55     15.29 o 
   1  -8  16      159.30      164.55     42.33 o 
   2  -8  16       12.04       20.09     12.14 o 
   3  -8  16        2.43        1.03      8.60 o 
   4  -8  16       29.84       34.00     11.39 o 
  -5  -7  16        2.15        0.41     12.59 o 
  -4  -7  16        1.99        6.51     12.40 o 
  -3  -7  16        7.82        9.33     11.26 o 
  -2  -7  16        0.78       -1.79      9.95 o 
  -1  -7  16      303.89      289.38     27.61 o 
   0  -7  16       73.67       90.06     40.32 o 
   1  -7  16       31.32       32.58      9.79 o 
   2  -7  16       34.64       47.40     10.15 o 
   3  -7  16       33.25       28.56      9.77 o 
   4  -7  16        0.53        2.93      8.83 o 
   5  -7  16       52.71       80.15     13.79 o 
  -5  -6  16      104.89       79.55     19.16 o 
  -4  -6  16        4.54        7.90     18.73 o 
  -3  -6  16       32.36       39.79     13.12 o 
  -2  -6  16        8.80       14.40     11.11 o 
  -1  -6  16      598.26      622.57     56.98 o 
   0  -6  16      127.70      116.22     13.68 o 
   1  -6  16       77.99       90.52     13.21 o 
   2  -6  16       94.08      102.45     12.40 o 
   3  -6  16       42.13       42.92     10.39 o 
   4  -6  16       19.66       28.91     10.23 o 
   5  -6  16        4.21       10.59      9.92 o 
  -6  -5  16       30.69       24.87     12.62 o 
  -5  -5  16       52.10       28.86     12.50 o 
  -4  -5  16        2.39       -7.52      8.64 o 
  -3  -5  16        7.20      -10.59     12.12 o 
  -2  -5  16      287.71      296.31     22.46 o 
  -1  -5  16       19.55       16.92      8.30 o 
   0  -5  16        6.09        1.06      7.50 o 
   1  -5  16      574.97      544.01     24.11 o 
   2  -5  16       23.56       28.36      7.37 o 
   3  -5  16       31.12       31.44      8.19 o 
   4  -5  16       17.88       20.96      7.94 o 
   5  -5  16      514.79      560.56     25.45 o 
   6  -5  16        4.21       17.07      9.00 o 
  -6  -4  16        4.72       18.40     16.11 o 
  -5  -4  16       13.36       16.14     13.17 o 
  -4  -4  16      100.45       93.43     12.66 o 
  -3  -4  16      160.34      174.92     15.44 o 
  -2  -4  16      256.70      275.75     36.33 o 
  -1  -4  16       41.91       48.99     13.26 o 
   0  -4  16       28.21       27.17     12.41 o 
   1  -4  16        6.07        1.76      9.26 o 
   2  -4  16       19.00       26.50      7.23 o 
   3  -4  16      179.33      208.04     14.38 o 
   4  -4  16       10.55       20.09      8.03 o 
   5  -4  16      306.09      341.34     17.98 o 
   6  -4  16      255.09      236.71     16.31 o 
  -6  -3  16        0.09        4.75      9.80 o 
  -5  -3  16      161.28      197.76     18.79 o 
  -4  -3  16        1.44        4.48     10.63 o 
  -3  -3  16       59.60       72.24     10.11 o 
  -2  -3  16      571.64      524.77     18.42 o 
  -1  -3  16      109.30      124.97     13.59 o 
   0  -3  16        0.81       -2.91      6.80 o 
   1  -3  16        6.45       17.03     10.95 o 
   2  -3  16      159.87      127.87     10.56 o 
   3  -3  16      204.35      223.85     13.05 o 
   4  -3  16      190.98      203.76     13.17 o 
   5  -3  16       30.66       48.53      8.66 o 
   6  -3  16      192.97      202.86     15.61 o 
  -6  -2  16        6.20        9.02     10.06 o 
  -5  -2  16      368.49      438.38     23.84 o 
  -4  -2  16       20.18       38.36     10.46 o 
  -3  -2  16       35.27       33.87      9.03 o 
  -2  -2  16      440.44      405.16     18.38 o 
  -1  -2  16       49.48       67.41     13.68 o 
   0  -2  16       89.93       94.12     11.19 o 
   1  -2  16        1.77        9.90      8.46 o 
   2  -2  16     1204.31     1173.84     41.05 o 
   3  -2  16      740.14      759.96     19.74 o 
   4  -2  16       84.42       87.07      9.23 o 
   5  -2  16        1.62        5.44      6.22 o 
   6  -2  16       23.96       24.28      7.60 o 
  -6  -1  16       11.04       21.43     13.90 o 
  -5  -1  16       19.13       19.73     10.87 o 
  -4  -1  16       67.77       62.45     12.09 o 
  -3  -1  16        7.89       10.37      9.97 o 
  -2  -1  16       14.79       11.63      8.23 o 
  -1  -1  16      409.92      434.05     19.35 o 
   0  -1  16       13.96       27.17      8.55 o 
   1  -1  16       30.31       28.45      7.24 o 
   2  -1  16     1667.28     1615.86     30.99 o 
   3  -1  16      156.92      159.07     12.20 o 
   4  -1  16      226.21      239.74     14.28 o 
   5  -1  16        3.66        3.58      7.44 o 
   6  -1  16      151.59      164.13     13.59 o 
  -6   0  16      152.03      162.86     23.57 o 
  -5   0  16        0.02        6.00     11.29 o 
  -4   0  16       18.68        9.06      9.08 o 
  -3   0  16      363.13      354.49     23.09 o 
  -2   0  16       32.92       23.14      9.06 o 
  -1   0  16       22.21       24.60      8.02 o 
   0   0  16       83.56       92.69     11.49 o 
   1   0  16      179.21      199.43     14.01 o 
   2   0  16      209.75      204.03     12.06 o 
   3   0  16        7.96        6.63      6.45 o 
   4   0  16       19.37       27.82      7.96 o 
   5   0  16       60.21       61.38     12.92 o 
   6   0  16       95.79       96.68     10.82 o 
  -6   1  16       96.13      129.83     18.73 o 
  -5   1  16       20.95       16.36     16.27 o 
  -4   1  16        0.07       -3.11     11.51 o 
  -3   1  16      159.03      160.07     16.36 o 
  -2   1  16        2.17       -0.63      8.71 o 
  -1   1  16      300.87      295.30     18.88 o 
   0   1  16       22.39       17.12      8.43 o 
   1   1  16      232.87      226.84     15.13 o 
   2   1  16      663.72      708.01     28.12 o 
   3   1  16      422.76      422.48     16.47 o 
   4   1  16       12.67       14.03      6.34 o 
   5   1  16      208.85      256.71     16.00 o 
   6   1  16       17.72       16.75      7.17 o 
  -6   2  16      115.51      157.09     21.03 o 
  -5   2  16      148.20      145.64     20.46 o 
  -4   2  16       70.15       92.60     17.44 o 
  -3   2  16        2.32       -0.45     13.69 o 
  -2   2  16        8.41       10.66      9.31 o 
  -1   2  16       13.09       -0.03      9.56 o 
   0   2  16      210.60      245.20     16.38 o 
   1   2  16       20.15       22.18      7.72 o 
   2   2  16      240.24      243.26     16.83 o 
   3   2  16      150.74      162.31     14.62 o 
   4   2  16       17.34       16.51      8.25 o 
   5   2  16       71.03       68.53     11.17 o 
   6   2  16       12.55       18.51      7.98 o 
  -6   3  16       47.15       77.37     16.86 o 
  -5   3  16        0.02      -11.13     13.31 o 
  -4   3  16      469.88      489.34     53.37 o 
  -3   3  16      211.95      206.96     35.96 o 
  -2   3  16       38.07       34.35     16.02 o 
  -1   3  16      121.94      119.34     15.50 o 
   0   3  16       60.74       54.67     15.75 o 
   1   3  16      266.06      278.16     20.80 o 
   2   3  16        0.25       10.75      7.77 o 
   3   3  16      224.45      243.28     18.41 o 
   4   3  16       10.29       -4.25      9.88 o 
   5   3  16      269.97      316.09     21.93 o 
   6   3  16       96.26       99.36     26.54 o 
  -5   4  16        6.92       19.04     15.10 o 
  -4   4  16       26.92       33.14     22.09 o 
  -3   4  16      208.81      214.08     25.31 o 
  -2   4  16       45.66       54.72     17.11 o 
  -1   4  16      176.81      179.24     23.58 o 
   0   4  16       79.31       71.92     38.07 o 
   1   4  16      621.52      609.30     30.65 o 
   2   4  16        1.21       11.03      7.89 o 
   3   4  16       59.27       70.70     17.78 o 
   4   4  16        5.01       10.71      8.69 o 
   5   4  16      393.26      412.81     25.09 o 
  -5   5  16        0.78       -7.06     13.88 o 
  -4   5  16       15.88        4.58     15.56 o 
  -3   5  16        6.62        6.57     29.35 o 
  -2   5  16       22.30       70.42     18.48 o 
  -1   5  16      154.89      180.51     34.86 o 
   0   5  16      114.92      119.57     15.06 o 
   1   5  16      168.93      178.96     15.18 o 
   2   5  16      178.00      195.90     18.84 o 
   3   5  16      413.86      422.71     22.22 o 
   4   5  16       82.30       73.34     12.35 o 
   5   5  16       64.43       61.90     14.79 o 
  -5   6  16        0.07       13.00     25.89 o 
  -4   6  16      125.54      101.85     21.81 o 
  -3   6  16       48.38       51.63     23.05 o 
  -2   6  16       28.88       45.00     18.63 o 
  -1   6  16      141.82      113.33     29.95 o 
   0   6  16      200.35      203.45     19.40 o 
   1   6  16      337.53      368.64     25.09 o 
   2   6  16       18.07       31.78     11.66 o 
   3   6  16      122.35      152.16     25.65 o 
   4   6  16      310.58      322.90     24.77 o 
  -4   7  16      110.40       60.97     20.78 o 
  -3   7  16       13.68       17.06     27.41 o 
  -2   7  16        1.08       22.46     17.53 o 
  -1   7  16       49.86       44.55     17.36 o 
   0   7  16      899.99      866.81     34.30 o 
   1   7  16      430.29      433.40     31.03 o 
   2   7  16        5.05       19.32     14.07 o 
   3   7  16        0.72       24.35     12.19 o 
   4   7  16      452.48      447.80     50.77 o 
  -3   8  16      164.11      160.45     26.40 o 
  -2   8  16       59.89       92.39     28.18 o 
  -1   8  16        0.10       11.66     15.54 o 
   0   8  16       37.52       51.88     14.67 o 
   1   8  16       16.01       31.16     12.57 o 
   2   8  16      170.47      224.05     25.88 o 
   3   8  16       39.50       36.08     21.53 o 
  -1   9  16        0.07        3.63     26.46 o 
   0   9  16       14.99       22.33     14.86 o 
   1   9  16      101.65      106.12     22.73 o 
  -2 -10  17       12.80       16.48     12.90 o 
  -1 -10  17      211.93      173.07     29.46 o 
   0 -10  17       33.41       46.72     16.94 o 
   1 -10  17       20.67       38.89     16.27 o 
   2 -10  17       31.41       23.93     17.04 o 
  -3  -9  17       48.15       26.24     28.84 o 
  -2  -9  17      105.37      106.67     20.51 o 
  -1  -9  17       59.85       30.64     26.27 o 
   0  -9  17        0.14        6.17     13.08 o 
   1  -9  17       37.58       33.46     16.08 o 
   2  -9  17        6.93        3.49     13.85 o 
   3  -9  17       94.71      133.29     28.57 o 
  -4  -8  17      166.27      164.00     22.08 o 
  -3  -8  17       78.89       35.88     13.73 o 
  -2  -8  17        7.06        2.82     20.87 o 
  -1  -8  17      245.73      215.35     24.83 o 
   0  -8  17        6.22       34.66     12.97 o 
   1  -8  17      114.08      105.45     19.29 o 
   2  -8  17       13.62       21.35     10.77 o 
   3  -8  17       96.47      125.34     15.03 o 
   4  -8  17      190.89      196.92     17.77 o 
  -4  -7  17        5.17        2.97     15.39 o 
  -3  -7  17       21.59       31.29     13.51 o 
  -2  -7  17      781.91      721.98     37.56 o 
  -1  -7  17      219.81      207.27     24.19 o 
   0  -7  17       29.50       35.21     26.91 o 
   1  -7  17      125.09      123.07     15.58 o 
   2  -7  17        0.73        3.72      9.64 o 
   3  -7  17       18.38       11.78      9.31 o 
   4  -7  17        2.09       10.54      9.50 o 
  -5  -6  17       16.03        6.04     13.76 o 
  -4  -6  17        0.58        1.02     13.21 o 
  -3  -6  17       93.98       87.10     16.55 o 
  -2  -6  17      182.50      157.13     17.79 o 
  -1  -6  17       87.65       62.04     16.06 o 
   0  -6  17       68.50       78.38     12.73 o 
   1  -6  17        4.30        2.05      8.68 o 
   2  -6  17       13.68       23.75      9.68 o 
   3  -6  17      200.78      210.63     23.83 o 
   4  -6  17       48.96       50.71     10.30 o 
   5  -6  17       43.80       43.37     12.40 o 
  -5  -5  17      177.12      196.08     17.89 o 
  -4  -5  17       29.51       27.90     10.55 o 
  -3  -5  17        0.14       11.88     11.56 o 
  -2  -5  17      174.12      153.32     17.68 o 
  -1  -5  17       37.91       30.51     10.06 o 
   0  -5  17      323.29      341.28     29.46 o 
   1  -5  17       58.70       64.57     11.99 o 
   2  -5  17       43.95       56.60     11.48 o 
   3  -5  17      400.75      420.07     19.29 o 
   4  -5  17       62.54       61.24     10.41 o 
   5  -5  17       41.70       59.91     10.77 o 
  -6  -4  17       26.85       36.70     15.04 o 
  -5  -4  17       24.94       20.33     18.11 o 
  -4  -4  17      101.61       72.70     13.96 o 
  -3  -4  17       63.13       51.09     11.77 o 
  -2  -4  17       32.82       35.34      8.71 o 
  -1  -4  17        1.29        6.25      8.50 o 
   0  -4  17      101.96       87.07     12.89 o 
   1  -4  17      131.17      108.44     14.43 o 
   2  -4  17       29.13       52.50     10.01 o 
   3  -4  17        4.76       25.53      7.80 o 
   4  -4  17      232.07      243.11     14.89 o 
   5  -4  17       37.86       34.46     10.71 o 
  -6  -3  17        5.74       14.38     11.48 o 
  -5  -3  17       56.98       50.37     12.77 o 
  -4  -3  17        0.21        2.26     10.40 o 
  -3  -3  17      349.19      331.05     20.01 o 
  -2  -3  17       22.87       24.68      7.91 o 
  -1  -3  17      138.20      140.34     12.38 o 
   0  -3  17        3.50       23.20      9.20 o 
   1  -3  17       63.38       88.74     13.60 o 
   2  -3  17      120.81      126.15     10.06 o 
   3  -3  17      115.39      110.87      9.95 o 
   4  -3  17       25.44       30.73      7.59 o 
   5  -3  17        4.95       15.88      7.23 o 
   6  -3  17      100.12      131.99     12.61 o 
  -6  -2  17       93.23       96.47     17.33 o 
  -5  -2  17      127.90      137.43     18.08 o 
  -4  -2  17        0.06       13.16     10.90 o 
  -3  -2  17      155.53      135.84     12.81 o 
  -2  -2  17      185.66      160.94     13.96 o 
  -1  -2  17       76.77       78.46     11.22 o 
   0  -2  17       14.11       16.56     10.83 o 
   1  -2  17        4.48        6.03      9.24 o 
   2  -2  17      142.38      150.00     11.92 o 
   3  -2  17       73.42       79.18      8.73 o 
   4  -2  17      193.05      212.16     14.39 o 
   5  -2  17        0.36       15.53      6.97 o 
   6  -2  17      117.31      130.13     12.32 o 
  -6  -1  17       15.26       27.60     15.12 o 
  -5  -1  17       40.04       26.80     15.26 o 
  -4  -1  17        9.09        6.65      9.33 o 
  -3  -1  17       18.01       21.28     10.46 o 
  -2  -1  17        0.71       18.35      8.30 o 
  -1  -1  17      106.51       96.92     11.69 o 
   0  -1  17      122.99      134.12     13.67 o 
   1  -1  17       57.93       41.11     11.42 o 
   2  -1  17       29.41       38.99      7.07 o 
   3  -1  17        5.23        5.96      5.57 o 
   4  -1  17      207.73      204.64     21.18 o 
   5  -1  17       23.85       19.68      7.61 o 
   6  -1  17      106.76      122.15     12.01 o 
  -6   0  17       63.37      117.76     22.93 o 
  -5   0  17        0.07        2.89     12.91 o 
  -4   0  17      116.63       74.65     14.35 o 
  -3   0  17       67.91       80.65     13.19 o 
  -2   0  17       40.62       19.27     15.36 o 
  -1   0  17       71.15       65.90     10.70 o 
   0   0  17      322.17      334.51     22.08 o 
   1   0  17        5.63       27.56     10.29 o 
   2   0  17      343.36      329.69     17.12 o 
   3   0  17      156.78      165.14     12.44 o 
   4   0  17       89.80       77.21      9.72 o 
   5   0  17      639.18      695.25     28.28 o 
   6   0  17       71.50       74.51     10.30 o 
  -6   1  17        2.15       15.46     12.70 o 
  -5   1  17       13.66        5.22     13.89 o 
  -4   1  17      452.13      433.56     30.66 o 
  -3   1  17      439.75      417.93     23.31 o 
  -2   1  17       12.91        5.43      9.63 o 
  -1   1  17        3.38       17.87     10.00 o 
   0   1  17      127.01      126.79     30.17 o 
   1   1  17      481.80      495.17     27.47 o 
   2   1  17       79.62       68.01     10.94 o 
   3   1  17        7.14        8.09      7.54 o 
   4   1  17       12.34       14.64      7.00 o 
   5   1  17       54.37       43.55      8.88 o 
   6   1  17       65.62       70.58     10.88 o 
  -6   2  17        0.14       12.72     19.85 o 
  -5   2  17        1.43        9.21     13.58 o 
  -4   2  17      269.59      259.76     27.04 o 
  -3   2  17        6.08        1.68     13.98 o 
  -2   2  17        2.06       22.21     10.22 o 
  -1   2  17       14.31       -3.78      9.25 o 
   0   2  17       29.95       36.58     10.98 o 
   1   2  17      358.46      378.17     23.95 o 
   2   2  17       16.08       16.55      9.21 o 
   3   2  17      176.48      199.03     16.65 o 
   4   2  17       20.29        4.74      8.22 o 
   5   2  17       60.23       72.96     12.15 o 
  -5   3  17        4.40       10.74     24.36 o 
  -4   3  17        0.31       12.23     14.16 o 
  -3   3  17        1.43      -12.90     12.90 o 
  -2   3  17       26.18       28.56     15.45 o 
  -1   3  17       52.25       73.65     14.08 o 
   0   3  17       23.26       53.89     15.51 o 
   1   3  17       23.84       31.01      9.31 o 
   2   3  17       19.03       18.40      8.63 o 
   3   3  17      589.22      564.64     23.05 o 
   4   3  17      292.66      322.48     21.51 o 
   5   3  17       31.44       26.52     10.53 o 
  -5   4  17      147.58      132.79     47.46 o 
  -4   4  17       56.77       56.66     18.14 o 
  -3   4  17       26.81       38.08     17.61 o 
  -2   4  17        0.00      -11.41     13.76 o 
  -1   4  17      394.86      376.27     37.40 o 
   0   4  17       35.13      128.02     29.87 o 
   1   4  17      153.11      171.58     17.04 o 
   2   4  17       96.29       93.00     12.48 o 
   3   4  17      221.19      242.30     20.40 o 
   4   4  17      271.67      245.74     19.29 o 
   5   4  17       42.49       72.40     12.92 o 
  -5   5  17       48.33       56.35     16.44 o 
  -4   5  17      136.60      114.64     33.35 o 
  -3   5  17       48.64       41.56     19.33 o 
  -2   5  17        0.03        4.42     49.13 o 
  -1   5  17        2.56       21.79     22.47 o 
   0   5  17      169.61      229.11     37.52 o 
   1   5  17       57.49       57.35     13.05 o 
   2   5  17      120.47      104.45     15.21 o 
   3   5  17       14.55       15.53     11.48 o 
   4   5  17      186.33      178.70     18.53 o 
  -4   6  17      103.61      101.31     23.25 o 
  -3   6  17       84.83       63.39     30.33 o 
  -2   6  17       10.32       21.07     17.17 o 
  -1   6  17        0.98       35.93     24.56 o 
   0   6  17       79.88       66.56     18.33 o 
   1   6  17       91.83       75.52     14.52 o 
   2   6  17      283.62      292.82     24.26 o 
   3   6  17       12.22       18.04     10.30 o 
   4   6  17        1.75       20.92      9.27 o 
  -3   7  17        9.80       -4.32     18.34 o 
  -2   7  17       61.73       42.86     21.56 o 
  -1   7  17       70.32      148.43     36.04 o 
   0   7  17      117.90      122.53     22.67 o 
   1   7  17       27.88       42.36     12.75 o 
   2   7  17      145.23      162.23     45.35 o 
   3   7  17       49.02       76.27     18.50 o 
  -2   8  17       26.29       53.70     31.55 o 
  -1   8  17        2.47       30.29     23.44 o 
   0   8  17       10.92       53.81     28.13 o 
   1   8  17       12.40       26.64     12.48 o 
   2   8  17       51.85       44.83     21.47 o 
   0 -10  18        0.24        4.14     12.29 o 
  -2  -9  18       87.46       48.31     16.19 o 
  -1  -9  18       35.81       38.67     14.18 o 
   0  -9  18       11.75       14.92     17.48 o 
   1  -9  18        2.92        7.60     13.75 o 
   2  -9  18       45.51       37.90     15.39 o 
  -3  -8  18        4.83       16.80     14.25 o 
  -2  -8  18       10.09       26.16     23.57 o 
  -1  -8  18       17.75        3.71     12.61 o 
   0  -8  18       12.07       32.98     14.18 o 
   1  -8  18        9.37       42.78     18.25 o 
   2  -8  18       38.62       35.08     12.55 o 
   3  -8  18      270.74      272.83     23.25 o 
  -4  -7  18        3.93        8.63     14.61 o 
  -3  -7  18        1.64        2.83     22.43 o 
  -2  -7  18      160.93      100.95     18.23 o 
  -1  -7  18      149.82      113.19     19.78 o 
   0  -7  18      156.56      127.61     20.20 o 
   1  -7  18       28.65       28.40     11.18 o 
   2  -7  18       49.67       49.55     13.46 o 
   3  -7  18        0.25        4.62     11.07 o 
   4  -7  18       11.38        9.83      8.69 o 
  -4  -6  18        2.42        7.45     11.22 o 
  -3  -6  18       62.43       62.86     15.64 o 
  -2  -6  18      244.09      210.35     24.94 o 
  -1  -6  18        1.43       -4.87     10.20 o 
   0  -6  18      111.80      102.07     14.13 o 
   1  -6  18      673.08      692.58     28.52 o 
   2  -6  18        0.26        7.84      8.94 o 
   3  -6  18        3.40       21.87     16.23 o 
   4  -6  18       95.37      106.69     13.81 o 
  -5  -5  18        0.76       -0.43     12.64 o 
  -4  -5  18        1.02        0.24      9.61 o 
  -3  -5  18      261.81      263.26     38.19 o 
  -2  -5  18      222.32      189.47     20.00 o 
  -1  -5  18       45.71       52.86     11.47 o 
   0  -5  18      261.51      262.99     27.59 o 
   1  -5  18        6.88       25.18     10.51 o 
   2  -5  18      246.77      255.59     32.99 o 
   3  -5  18       33.20       22.45      8.53 o 
   4  -5  18       65.71       90.03     11.93 o 
   5  -5  18        2.40       14.03      7.43 o 
  -5  -4  18       27.62       20.27     14.07 o 
  -4  -4  18       31.54       29.83     10.83 o 
  -3  -4  18        0.88       -9.11      9.11 o 
  -2  -4  18       66.93       56.80     11.45 o 
  -1  -4  18      240.32      248.15     28.72 o 
   0  -4  18        6.04       -6.40      8.32 o 
   1  -4  18       37.66       19.87     13.00 o 
   2  -4  18      174.87      175.53     21.69 o 
   3  -4  18       23.45       26.85      7.13 o 
   4  -4  18       41.40       28.56     10.21 o 
   5  -4  18        7.75       16.82      8.02 o 
  -5  -3  18       31.00       30.90     11.93 o 
  -4  -3  18       82.64       76.95     18.87 o 
  -3  -3  18       51.28       56.34     11.51 o 
  -2  -3  18        0.30        8.10      7.62 o 
  -1  -3  18        0.76        8.63      8.62 o 
   0  -3  18       91.48      101.85     17.27 o 
   1  -3  18        5.72        8.53      9.13 o 
   2  -3  18      191.07      164.18     24.89 o 
   3  -3  18        0.25        4.28      6.09 o 
   4  -3  18      314.10      356.95     17.84 o 
   5  -3  18      158.74      176.66     13.87 o 
  -5  -2  18       79.21       81.59     15.27 o 
  -4  -2  18       24.00       18.37     10.95 o 
  -3  -2  18      293.58      300.59     28.17 o 
  -2  -2  18        8.01        6.42      8.49 o 
  -1  -2  18      127.07      120.87     13.00 o 
   0  -2  18      207.37      203.63     18.18 o 
   1  -2  18        0.00        8.69     10.13 o 
   2  -2  18        0.08       -0.93      7.27 o 
   3  -2  18      103.66      108.09     10.47 o 
   4  -2  18      241.64      276.10     16.64 o 
   5  -2  18      483.02      514.52     21.17 o 
  -5  -1  18       82.98       76.81     18.68 o 
  -4  -1  18        6.59       13.71     10.95 o 
  -3  -1  18      134.06      135.85     20.26 o 
  -2  -1  18      347.09      361.10     34.04 o 
  -1  -1  18        0.10       -0.26      7.88 o 
   0  -1  18      179.04      194.34     18.15 o 
   1  -1  18       63.53       62.88     13.17 o 
   2  -1  18      720.04      669.14     28.51 o 
   3  -1  18      140.93      172.67     23.00 o 
   4  -1  18       21.08       29.63      8.00 o 
   5  -1  18      132.59      147.06     15.34 o 
  -5   0  18       18.18       32.20     16.46 o 
  -4   0  18      172.36      149.88     21.27 o 
  -3   0  18        0.11       25.16     11.40 o 
  -2   0  18       14.92        8.45     13.16 o 
  -1   0  18      195.21      202.57     15.86 o 
   0   0  18        9.09       15.58      9.92 o 
   1   0  18      353.75      438.68     38.15 o 
   2   0  18        9.38       15.50      8.32 o 
   3   0  18      605.53      617.08     24.75 o 
   4   0  18        0.02        2.03      6.67 o 
   5   0  18       43.63       43.66      9.05 o 
  -5   1  18       32.26       48.58     17.16 o 
  -4   1  18       26.51       19.93     15.40 o 
  -3   1  18       31.92       35.90     14.23 o 
  -2   1  18        9.92        3.31      9.69 o 
  -1   1  18       82.23       95.73     14.88 o 
   0   1  18       46.98       52.64     12.01 o 
   1   1  18      478.76      488.73     24.34 o 
   2   1  18        0.35       13.23      6.38 o 
   3   1  18      351.61      392.34     28.59 o 
   4   1  18       25.27       26.24      8.41 o 
   5   1  18       75.68       65.55     10.02 o 
  -5   2  18        9.21        4.27     14.67 o 
  -4   2  18      195.40      210.31     25.89 o 
  -3   2  18       14.49       29.23     16.46 o 
  -2   2  18       78.63       88.49     14.32 o 
  -1   2  18      158.12      159.59     30.14 o 
   0   2  18      199.48      211.20     23.67 o 
   1   2  18      252.79      245.26     20.31 o 
   2   2  18       36.86       62.14     17.88 o 
   3   2  18       67.77       59.21     10.90 o 
   4   2  18      187.84      194.06     17.63 o 
   5   2  18       53.30       87.55     22.72 o 
  -5   3  18        6.96       12.06     15.35 o 
  -4   3  18      127.75       84.73     19.97 o 
  -3   3  18       33.63       51.55     21.66 o 
  -2   3  18        2.81        7.09     14.74 o 
  -1   3  18      352.92      345.00     34.54 o 
   0   3  18       40.10       51.83     15.47 o 
   1   3  18      202.83      207.97     41.33 o 
   2   3  18     1124.83     1106.07     42.40 o 
   3   3  18        0.14       17.00      8.62 o 
   4   3  18      124.07      122.13     21.63 o 
   5   3  18        3.36       24.14      9.50 o 
  -5   4  18       42.81      101.78     22.59 o 
  -4   4  18        1.64       -1.04     37.58 o 
  -3   4  18       74.81       75.08     20.38 o 
  -2   4  18       13.21       40.39     19.12 o 
  -1   4  18       48.44       80.46     27.38 o 
   0   4  18        0.57       33.71     14.19 o 
   1   4  18        3.83       20.95     13.85 o 
   2   4  18      369.88      362.12     33.28 o 
   3   4  18       40.45       24.09     10.41 o 
   4   4  18       14.32        3.77      8.78 o 
  -4   5  18        7.21      -13.45     21.08 o 
  -3   5  18       37.89       49.21     19.57 o 
  -2   5  18        7.62       35.61     17.79 o 
  -1   5  18       35.47       25.87     24.40 o 
   0   5  18       74.09      110.84     31.02 o 
   1   5  18        2.60       29.83     20.27 o 
   2   5  18       30.10       52.93     16.63 o 
   3   5  18      113.53      137.48     24.43 o 
   4   5  18      169.42      180.70     20.41 o 
  -3   6  18        8.58       15.70     29.11 o 
  -2   6  18        4.33        4.97     16.12 o 
  -1   6  18        0.69      -11.30     21.80 o 
   0   6  18       19.43       33.52     26.04 o 
   1   6  18       80.77      134.19     30.10 o 
   2   6  18        0.43        8.52     10.84 o 
   3   6  18        8.81       27.42     11.89 o 
  -2   7  18      137.04      130.82     35.84 o 
  -1   7  18       69.55       44.46     28.58 o 
   0   7  18       31.72       51.39     18.24 o 
   1   7  18      241.13      282.00     41.59 o 
   2   7  18       12.11       49.60     16.11 o 
  -1  -9  19        0.66       -5.28     12.84 o 
   0  -9  19      148.56      110.99     19.41 o 
   1  -9  19       54.72       53.87     19.05 o 
  -2  -8  19      171.62      149.33     23.19 o 
  -1  -8  19        1.12        7.22     18.12 o 
   0  -8  19       34.91       32.52     30.70 o 
   1  -8  19       49.46       42.60     13.56 o 
   2  -8  19        0.10       -1.69     10.71 o 
   3  -8  19       26.20       24.77     12.86 o 
  -3  -7  19        5.63        4.95     14.00 o 
  -2  -7  19       39.58       32.33     15.60 o 
  -1  -7  19      101.74      100.19     20.74 o 
   0  -7  19        0.20       13.40     13.18 o 
   1  -7  19       28.32       24.17     10.66 o 
   2  -7  19       86.48       70.25     13.43 o 
   3  -7  19       30.65       39.21     12.92 o 
  -4  -6  19       33.66       32.27     13.02 o 
  -3  -6  19       45.48       24.26     13.52 o 
  -2  -6  19       31.04       27.70     15.31 o 
  -1  -6  19       75.71       64.72     19.79 o 
   0  -6  19       44.10       68.49     13.44 o 
   1  -6  19       33.14       21.14     10.35 o 
   2  -6  19       20.59       20.58     10.08 o 
   3  -6  19        0.01        8.87      9.61 o 
   4  -6  19      208.25      233.64     19.83 o 
  -4  -5  19        0.52        6.76     12.79 o 
  -3  -5  19      334.81      362.39     27.37 o 
  -2  -5  19        1.27      -12.92     12.92 o 
  -1  -5  19        6.90       10.59     12.71 o 
   0  -5  19       68.66       70.95     12.57 o 
   1  -5  19       42.96       60.87     12.37 o 
   2  -5  19        6.42        7.37     11.70 o 
   3  -5  19       16.13       16.50     10.78 o 
   4  -5  19       17.00       27.52      8.33 o 
  -5  -4  19       32.18       34.97     18.74 o 
  -4  -4  19        0.65        5.74     11.52 o 
  -3  -4  19       14.41        7.21     10.12 o 
  -2  -4  19       18.98       17.28     11.33 o 
  -1  -4  19        6.89       19.07      9.27 o 
   0  -4  19      219.19      230.08     19.78 o 
   1  -4  19        2.41        3.82      8.24 o 
   2  -4  19      131.06      132.45     17.17 o 
   3  -4  19        5.17        4.73      8.69 o 
   4  -4  19      160.93      167.13     13.32 o 
   5  -4  19       14.01       17.47      7.65 o 
  -5  -3  19       41.15       29.41     13.15 o 
  -4  -3  19        0.00        9.41     11.99 o 
  -3  -3  19       26.81       46.61     24.73 o 
  -2  -3  19      326.08      336.84     19.72 o 
  -1  -3  19        1.14       -8.05      8.05 o 
   0  -3  19        9.31       14.58      9.95 o 
   1  -3  19        3.24        0.23      8.92 o 
   2  -3  19      398.56      403.78     26.70 o 
   3  -3  19      265.65      314.98     27.38 o 
   4  -3  19      178.90      198.81     14.36 o 
   5  -3  19       24.82       31.21      7.58 o 
  -5  -2  19       11.85       10.65     14.74 o 
  -4  -2  19       58.47       87.91     20.12 o 
  -3  -2  19       44.47       52.66     13.72 o 
  -2  -2  19        6.63       15.85      8.26 o 
  -1  -2  19      238.91      208.80     16.64 o 
   0  -2  19      127.70      110.84     14.95 o 
   1  -2  19        0.02       11.60      9.56 o 
   2  -2  19        0.63       16.92     12.40 o 
   3  -2  19      637.61      685.85     20.36 o 
   4  -2  19        0.54        8.00      7.13 o 
   5  -2  19       68.70       62.73     11.47 o 
  -5  -1  19       44.77       58.50     17.17 o 
  -4  -1  19       40.84       62.84     13.49 o 
  -3  -1  19       15.93       28.58     12.11 o 
  -2  -1  19      177.73      175.35     24.81 o 
  -1  -1  19      158.69      153.23     15.89 o 
   0  -1  19       72.66       55.43     12.39 o 
   1  -1  19       66.05       69.39     16.36 o 
   2  -1  19       47.92       48.60     16.30 o 
   3  -1  19        2.62       12.33      6.90 o 
   4  -1  19       61.47       54.21      9.83 o 
   5  -1  19        3.80        8.21      7.34 o 
  -5   0  19        0.88       43.74     16.82 o 
  -4   0  19      176.19      202.34     24.33 o 
  -3   0  19       11.31        9.42     10.82 o 
  -2   0  19       21.69       25.70     10.74 o 
  -1   0  19        0.02        8.44     10.21 o 
   0   0  19       10.37       16.72     10.07 o 
   1   0  19      442.10      435.73     27.01 o 
   2   0  19       10.18       11.34     11.86 o 
   3   0  19       35.81       31.88      9.05 o 
   4   0  19       70.35       47.33      9.70 o 
   5   0  19       85.40       79.16     11.10 o 
  -5   1  19      132.25      134.99     22.25 o 
  -4   1  19       55.52       58.71     18.13 o 
  -3   1  19      125.24      131.15     22.18 o 
  -2   1  19      111.50      139.17     17.00 o 
  -1   1  19      344.35      331.35     24.23 o 
   0   1  19       15.84       44.68     24.36 o 
   1   1  19        1.86       13.62     11.97 o 
   2   1  19      675.01      649.38     75.28 o 
   3   1  19        1.61        5.59      8.47 o 
   4   1  19        6.04       11.58      9.05 o 
   5   1  19        0.88        7.04      9.90 o 
  -5   2  19       36.41       43.50     17.27 o 
  -4   2  19       14.65        3.52     15.92 o 
  -3   2  19       23.09        0.76     23.86 o 
  -2   2  19        0.00        1.55     14.02 o 
  -1   2  19       86.70      123.17     16.85 o 
   0   2  19      224.15      193.86     23.60 o 
   1   2  19       99.67      111.17     15.64 o 
   2   2  19      745.82      774.14     53.16 o 
   3   2  19        5.54       23.15     10.87 o 
   4   2  19      196.53      218.68     18.78 o 
  -4   3  19        0.01       -2.00     16.38 o 
  -3   3  19       38.32       32.96     18.25 o 
  -2   3  19        4.10      -14.62     16.53 o 
  -1   3  19       53.89       81.33     27.74 o 
   0   3  19       78.18       71.11     16.48 o 
   1   3  19       91.35       51.37     16.22 o 
   2   3  19       19.57       22.25     13.24 o 
   3   3  19      192.93      166.45     16.28 o 
   4   3  19       18.11       20.51      9.44 o 
  -4   4  19       47.39       34.52     19.84 o 
  -3   4  19       33.44       19.50     17.72 o 
  -2   4  19        7.91       50.10     18.58 o 
  -1   4  19        4.92       39.02     24.83 o 
   0   4  19        9.95       19.55     13.73 o 
   1   4  19      135.96      162.33     23.15 o 
   2   4  19       19.09       11.44     14.21 o 
   3   4  19       31.06       31.66     10.41 o 
   4   4  19        8.67       21.18     10.07 o 
  -3   5  19       88.87      116.41     83.99 o 
  -2   5  19      167.84      179.92     26.22 o 
  -1   5  19        1.59        5.63     20.96 o 
   0   5  19        2.67        4.28     19.01 o 
   1   5  19       95.56      113.54     20.92 o 
   2   5  19      337.09      341.57     39.56 o 
   3   5  19       72.46      105.76     16.40 o 
  -3   6  19        7.58       11.34     24.05 o 
  -2   6  19      385.47      403.98     92.87 o 
  -1   6  19       81.50       79.36     30.94 o 
   0   6  19       23.28       42.70     25.06 o 
   1   6  19       74.05       97.40     28.57 o 
   2   6  19        7.83       26.75     14.59 o 
  -1   7  19        1.47       21.95     25.43 o 
   0   7  19       98.22      150.72     36.25 o 
   1   7  19       47.86       42.43     25.61 o 
  -1  -8  20        0.36       -2.86     15.35 o 
   0  -8  20       25.46       15.49     13.99 o 
   1  -8  20       50.08       44.24     12.67 o 
   2  -8  20        1.95       -3.36     17.05 o 
  -3  -7  20      131.92       82.35     30.34 o 
  -2  -7  20        1.16       10.63     14.50 o 
  -1  -7  20        0.56        7.23     15.35 o 
   0  -7  20        0.43        4.41     18.66 o 
   1  -7  20      198.98      172.68     24.42 o 
   2  -7  20      132.73      139.47     17.41 o 
   3  -7  20        5.30       14.53     11.59 o 
  -3  -6  20        5.34       30.69     13.89 o 
  -2  -6  20        1.20       10.49     13.77 o 
  -1  -6  20        8.06       30.60     14.67 o 
   0  -6  20       21.51        7.77     13.93 o 
   1  -6  20       67.69       75.01     14.03 o 
   2  -6  20      288.37      290.78     40.45 o 
   3  -6  20       42.30       41.53     19.49 o 
  -4  -5  20       28.02       21.52     25.14 o 
  -3  -5  20        0.38       21.48     12.64 o 
  -2  -5  20       60.75       83.54     15.90 o 
  -1  -5  20        0.27      -12.33     12.33 o 
   0  -5  20      134.15      123.79     30.84 o 
   1  -5  20        3.36       -3.44     14.09 o 
   2  -5  20      117.29      127.91     16.90 o 
   3  -5  20      184.80      191.53     20.84 o 
   4  -5  20      253.42      260.77     27.84 o 
  -4  -4  20        4.03       -6.02     12.63 o 
  -3  -4  20        6.37       12.11     11.07 o 
  -2  -4  20        0.04       -0.39     10.70 o 
  -1  -4  20        3.42       -8.42     15.64 o 
   0  -4  20      522.94      532.90     38.08 o 
   1  -4  20       50.22       62.14     13.43 o 
   2  -4  20       18.33       17.29     10.99 o 
   3  -4  20       58.26       81.24     14.87 o 
   4  -4  20        3.78       19.89     10.59 o 
  -4  -3  20       53.81       61.80     16.51 o 
  -3  -3  20        2.29       26.21     13.88 o 
  -2  -3  20       56.68       66.18     15.44 o 
  -1  -3  20        6.92       -2.89      8.90 o 
   0  -3  20        1.24       -1.29     10.36 o 
   1  -3  20       41.41       49.19     13.49 o 
   2  -3  20       37.75       23.92     11.36 o 
   3  -3  20       90.01       94.11     16.40 o 
   4  -3  20        1.91       15.04      8.00 o 
  -4  -2  20        0.22        0.61     11.27 o 
  -3  -2  20        1.33       16.42     10.54 o 
  -2  -2  20       79.24       88.42     15.11 o 
  -1  -2  20        8.48       24.04      9.86 o 
   0  -2  20        0.13        6.11     10.24 o 
   1  -2  20      670.61      695.36     30.79 o 
   2  -2  20        1.63        4.61     10.28 o 
   3  -2  20       30.19       32.85     13.60 o 
   4  -2  20       28.67       34.95      9.22 o 
  -4  -1  20        8.91       46.68     16.93 o 
  -3  -1  20       16.54       16.36     11.73 o 
  -2  -1  20       72.26       71.30     13.97 o 
  -1  -1  20      169.65      180.51     26.99 o 
   0  -1  20        1.31       -4.55      9.43 o 
   1  -1  20      672.40      648.86     29.14 o 
   2  -1  20      771.34      761.45     47.37 o 
   3  -1  20      199.18      202.91     17.81 o 
   4  -1  20       84.60       76.86     13.78 o 
  -4   0  20       45.57       63.49     19.03 o 
  -3   0  20      163.91      164.34     19.17 o 
  -2   0  20       15.77       20.63     11.08 o 
  -1   0  20       59.35       53.87     18.28 o 
   0   0  20       12.12       15.63     10.64 o 
   1   0  20      456.65      453.89     26.51 o 
   2   0  20       13.86        9.38     10.97 o 
   3   0  20       14.09        8.64     10.92 o 
   4   0  20      199.45      191.56     14.75 o 
  -4   1  20        1.45       24.51     38.96 o 
  -3   1  20      158.21      198.69     27.14 o 
  -2   1  20       11.91       23.47     12.36 o 
  -1   1  20       79.30      104.69     18.79 o 
   0   1  20       17.39       26.43     13.25 o 
   1   1  20        2.08       -2.25     10.85 o 
   2   1  20      255.78      262.78     22.59 o 
   3   1  20        0.63        2.43     10.65 o 
   4   1  20       49.69       49.73     11.65 o 
  -4   2  20       29.58       16.49     23.07 o 
  -3   2  20      143.28      153.70     26.65 o 
  -2   2  20      175.28      197.78     26.60 o 
  -1   2  20       37.62       56.18     16.39 o 
   0   2  20       66.92       79.94     17.86 o 
   1   2  20       82.35      103.18     19.82 o 
   2   2  20       15.54       20.71     12.48 o 
   3   2  20       28.33       39.81     17.49 o 
   4   2  20       11.58       12.04      9.85 o 
  -4   3  20        0.84       18.62     17.23 o 
  -3   3  20       15.27       44.79     18.57 o 
  -2   3  20       10.29       20.57     17.73 o 
  -1   3  20       12.02       60.04     25.72 o 
   0   3  20       64.08      106.03     19.34 o 
   1   3  20       48.06       37.17     16.66 o 
   2   3  20      156.46      161.47     24.42 o 
   3   3  20       33.66       74.62     12.58 o 
  -3   4  20       11.62       42.66     19.07 o 
  -2   4  20      109.39       87.24     40.27 o 
  -1   4  20       24.57        6.15     21.68 o 
   0   4  20       54.97       79.38     27.34 o 
   1   4  20       23.61       39.81     16.66 o 
   2   4  20       24.75        2.39     14.22 o 
   3   4  20      102.07      103.28     16.09 o 
  -3   5  20       47.13       47.20     27.06 o 
  -2   5  20      115.92       85.94     21.50 o 
  -1   5  20        5.25       10.50     22.43 o 
   0   5  20       48.19       63.76     26.97 o 
   1   5  20      260.90      354.43     48.61 o 
   2   5  20        0.11       18.52     15.07 o 
  -1   6  20       97.26        4.37     25.14 o 
   0   6  20        0.32       -2.39     20.98 o 
   1   6  20        2.85        5.32     22.21 o 
  -1  -7  21      118.94      125.71     22.60 o 
   0  -7  21      194.11      175.90     24.90 o 
   1  -7  21       25.18       12.69     16.60 o 
   2  -7  21        1.13      -12.55     16.27 o 
  -2  -6  21      115.22      113.31     18.43 o 
  -1  -6  21        0.78      -11.78     11.78 o 
   0  -6  21      289.49      216.24     26.63 o 
   1  -6  21       39.33       59.75     14.87 o 
   2  -6  21       18.25       41.53     13.11 o 
  -3  -5  21       93.92       58.25     15.65 o 
  -2  -5  21       83.80       64.71     15.67 o 
  -1  -5  21        0.14       -0.24     13.52 o 
   0  -5  21        5.61        8.47     10.66 o 
   1  -5  21       77.27       70.70     13.82 o 
   2  -5  21       21.04       14.66     14.04 o 
   3  -5  21      154.59      169.62     20.38 o 
  -3  -4  21        1.36       -4.97     13.45 o 
  -2  -4  21       49.76       64.32     15.20 o 
  -1  -4  21       83.22       67.44     24.64 o 
   0  -4  21        0.47       -9.71      9.71 o 
   1  -4  21       20.31       19.47     11.15 o 
   2  -4  21      106.66      114.05     24.02 o 
   3  -4  21      238.16      191.52     20.64 o 
  -4  -3  21      177.63      164.78     21.35 o 
  -3  -3  21        9.99       17.87     16.14 o 
  -2  -3  21       59.05       60.74     17.35 o 
  -1  -3  21      125.41      120.20     16.32 o 
   0  -3  21        3.91        1.70     10.15 o 
   1  -3  21        3.30       16.94     11.74 o 
   2  -3  21       10.92        4.26     10.82 o 
   3  -3  21      103.81      116.03     22.47 o 
   4  -3  21      198.41      198.52     25.29 o 
  -4  -2  21        4.82       16.22     13.83 o 
  -3  -2  21      115.02      158.37     16.96 o 
  -2  -2  21        1.19       -2.46     10.52 o 
  -1  -2  21       82.95       61.92     13.99 o 
   0  -2  21       71.24       78.99     14.18 o 
   1  -2  21       98.74      102.90     15.93 o 
   2  -2  21      170.10      156.58     19.22 o 
   3  -2  21        0.33        0.94     10.35 o 
   4  -2  21       64.35       69.13     13.23 o 
  -4  -1  21        2.49       45.63     19.79 o 
  -3  -1  21      501.63      575.79     31.72 o 
  -2  -1  21       38.27       59.23     16.96 o 
  -1  -1  21        5.11       39.95     14.49 o 
   0  -1  21        4.77       17.97     11.14 o 
   1  -1  21       16.64        7.20     10.60 o 
   2  -1  21      122.25      118.13     18.65 o 
   3  -1  21       15.14        6.06     13.48 o 
   4  -1  21       36.97       37.35     11.63 o 
  -4   0  21       56.44       78.41     20.37 o 
  -3   0  21       58.17      100.81     16.77 o 
  -2   0  21       38.39       45.42     13.67 o 
  -1   0  21       26.70       27.16     14.06 o 
   0   0  21       26.62       13.06     13.19 o 
   1   0  21       13.51       15.34     11.49 o 
   2   0  21      197.66      206.00     25.41 o 
   3   0  21       54.37       72.64     15.65 o 
   4   0  21       47.63       56.26     15.20 o 
  -4   1  21       70.88      135.32     24.83 o 
  -3   1  21       61.27       68.99     20.42 o 
  -2   1  21        8.00        8.62     11.70 o 
  -1   1  21        3.06        9.60     13.76 o 
   0   1  21      144.77      152.26     52.00 o 
   1   1  21       41.49       73.28     17.54 o 
   2   1  21       19.76       14.07     11.92 o 
   3   1  21      169.90      182.76     30.16 o 
  -3   2  21       12.25       41.69     18.76 o 
  -2   2  21        2.75       21.29     19.55 o 
  -1   2  21       14.99       45.79     18.39 o 
   0   2  21        0.04       -9.36     13.12 o 
   1   2  21      197.63      190.23     25.91 o 
   2   2  21        3.60       -5.12     10.43 o 
   3   2  21      108.62       99.25     16.85 o 
  -3   3  21       15.99       22.65     17.86 o 
  -2   3  21      114.03      166.80     27.77 o 
  -1   3  21        0.00       41.59     25.88 o 
   0   3  21        5.87       50.41     16.28 o 
   1   3  21      207.20      222.03     30.12 o 
   2   3  21       26.82       34.34     16.16 o 
   3   3  21        0.29       14.08     15.69 o 
  -2   4  21       28.28       53.62     20.22 o 
  -1   4  21      103.82      116.23     31.62 o 
   0   4  21        1.76       -1.40     18.45 o 
   1   4  21      200.78      201.87     26.80 o 
   2   4  21       70.70       99.74     20.93 o 
  -1   5  21       76.79       94.15     32.38 o 
   0   5  21       74.30       83.41     29.41 o 
   1   5  21       18.65       29.92     21.60 o 
  -1  -6  22       15.77       22.29     16.28 o 
   0  -6  22       38.54       32.37     16.97 o 
   1  -6  22       14.83        8.55     16.49 o 
  -2  -5  22       13.39       46.39     21.32 o 
  -1  -5  22        7.65       13.83     19.06 o 
   0  -5  22       25.99       25.50     12.79 o 
   1  -5  22       73.65       73.35     15.25 o 
   2  -5  22       55.95       46.80     14.30 o 
  -3  -4  22      192.98      220.17     41.53 o 
  -2  -4  22       54.02       48.98     14.94 o 
  -1  -4  22       17.59       26.29     11.62 o 
   0  -4  22       13.87       21.05     14.67 o 
   1  -4  22        8.42       20.31     12.14 o 
   2  -4  22      159.13      194.99     57.58 o 
  -3  -3  22      175.58      160.77     24.59 o 
  -2  -3  22       20.69       39.19     12.91 o 
  -1  -3  22       20.50       21.15     16.19 o 
   0  -3  22        7.85       20.86     12.68 o 
   1  -3  22       51.99       74.80     15.89 o 
   2  -3  22      185.15      196.33     30.32 o 
   3  -3  22        3.38       10.98     11.12 o 
  -3  -2  22        4.12       17.47     16.36 o 
  -2  -2  22       14.34       20.79     11.89 o 
  -1  -2  22        7.57       10.04     15.71 o 
   0  -2  22        3.72       17.87     11.66 o 
   1  -2  22        7.68        3.58     11.60 o 
   2  -2  22        9.03        7.08     11.28 o 
   3  -2  22       16.01       32.75     13.25 o 
  -3  -1  22       81.98      117.93     33.69 o 
  -2  -1  22        4.35        9.22     11.63 o 
  -1  -1  22        0.96       13.31     13.40 o 
   0  -1  22        3.13        4.62     14.77 o 
   1  -1  22       19.58       28.61     12.82 o 
   2  -1  22        0.00        1.00     12.65 o 
   3  -1  22       51.70       48.36     14.54 o 
  -3   0  22       23.81       24.65     31.10 o 
  -2   0  22       87.47      122.33     17.94 o 
  -1   0  22        0.28       31.22     15.22 o 
   0   0  22       36.24       44.76     16.73 o 
   1   0  22      407.23      339.16     40.58 o 
   2   0  22        0.05        6.34     11.37 o 
   3   0  22       17.02       29.34     13.55 o 
  -3   1  22       43.47       49.42     20.09 o 
  -2   1  22       16.57       43.57     19.34 o 
  -1   1  22        9.95       27.41     15.10 o 
   0   1  22      148.12      135.22     22.58 o 
   1   1  22      190.21      230.59     27.57 o 
   2   1  22       73.25      118.54     17.44 o 
   3   1  22       11.32       18.01     19.55 o 
  -2   2  22       18.52       44.20     20.15 o 
  -1   2  22       29.63       51.63     29.01 o 
   0   2  22      128.39      116.52     26.89 o 
   1   2  22        5.27       22.65     15.75 o 
   2   2  22       69.86       87.34     27.61 o 
  -2   3  22       26.47       14.31     24.20 o 
  -1   3  22       80.19      113.02     30.48 o 
   0   3  22       57.56       47.62     16.60 o 
   1   3  22      179.74      182.89     25.72 o 
   0  -5  23        0.12       -1.71     25.91 o 
  -1  -4  23       29.23       46.69     13.79 o 
   0  -4  23       31.48       54.27     13.79 o 
   1  -4  23       35.26       43.87     14.06 o 
  -2  -3  23        1.67        6.71     19.51 o 
  -1  -3  23       42.19       55.02     16.55 o 
   0  -3  23        3.32       15.40     12.44 o 
   1  -3  23       17.78       17.66     12.89 o 
   2  -3  23       16.24       26.70     15.16 o 
  -2  -2  23       55.48       50.33     18.84 o 
  -1  -2  23        0.69       20.02     14.25 o 
   0  -2  23        5.00       16.18     12.29 o 
   1  -2  23      259.26      265.26     26.30 o 
   2  -2  23       20.81       15.15     12.68 o 
  -2  -1  23        7.42       36.65     13.85 o 
  -1  -1  23       92.11      101.10     23.22 o 
   0  -1  23        4.17       15.35     14.02 o 
   1  -1  23        0.19       17.90     12.14 o 
   2  -1  23       79.82       86.63     26.59 o 
  -2   0  23       14.76       56.68     17.84 o 
  -1   0  23      138.92      145.09     23.13 o 
   0   0  23       62.72       47.36     17.58 o 
   1   0  23        0.13       21.70     13.81 o 
   2   0  23       17.07       15.08     25.24 o 
  -1   1  23        5.16       12.46     16.18 o 
   0   1  23      113.56      156.72     27.78 o 
   1   1  23       60.85       46.66     16.72 o 
   0   2  23       12.07       28.48     14.63 o 
                                                 
